# Supplementary material for: Bis{1-[(o-tol­yl)imino­meth­yl]-2-naphthol­ato}copper(II)
Source: Acta Crystallogr Sect E Struct Rep Online. 2010 Aug 28;66(Pt 9):m1182. doi: 10.1107/S160053681003374X (PMC3008010; doi:10.1107/S160053681003374X)
Supplement: Supplementary file 2 [file e-66-m1182-Isup2.hkl]

# 
# h,k,l, Fc-squared, Fo-squared, sigma(Fo-squared) and status flag 
# 
data_I
_shelx_title ' 100629a_zph in P21/c ' 
_shelx_refln_list_code          4 
_shelx_F_calc_maximum      195.32 
_exptl_crystal_F_000       606.00 
_reflns_d_resolution_high  0.8001 
 
loop_ 
 _symmetry_equiv_pos_as_xyz 
 'x, y, z' 
 '-x, y+1/2, -z+1/2' 
 '-x, -y, -z' 
 'x, -y-1/2, z-1/2' 
 
_cell_length_a     7.3934 
_cell_length_b    22.0666 
_cell_length_c     8.7465 
_cell_angle_alpha  90.000 
_cell_angle_beta   95.775 
_cell_angle_gamma  90.000 
 
_shelx_F_squared_multiplier     1.000 
 
loop_ 
 _refln_index_h 
 _refln_index_k 
 _refln_index_l 
 _refln_F_squared_calc 
 _refln_F_squared_meas 
 _refln_F_squared_sigma 
 _refln_observed_status 
   2   0   0    18448.56    19177.92    648.86 o 
   3   0   0      493.24      449.93     10.65 o 
   4   0   0       52.36       68.23     12.86 o 
   5   0   0      342.63      425.65     15.09 o 
   6   0   0      887.66     1062.64     33.89 o 
   7   0   0      348.60      379.91     13.89 o 
   8   0   0      169.96      155.45     13.35 o 
   9   0   0       16.15       21.75     17.35 o 
   1   1   0      354.45      381.43      5.52 o 
   2   1   0      268.32      289.50      5.89 o 
   3   1   0        1.71        1.66      4.85 o 
   4   1   0        0.03        4.29      6.09 o 
   5   1   0        1.34        4.57      7.28 o 
   6   1   0       69.75       85.83      8.25 o 
   7   1   0       11.66        7.29      8.04 o 
   8   1   0       10.00        9.49      8.29 o 
   9   1   0        4.20       -6.47     14.55 o 
   1   2   0     5398.41     5770.35     24.33 o 
   2   2   0     1978.38     1872.95     13.76 o 
   3   2   0      531.77      459.54      6.48 o 
   4   2   0      590.73      592.68      8.26 o 
   5   2   0     1022.32     1104.26     17.45 o 
   6   2   0      547.27      631.70     11.55 o 
   7   2   0      148.21      159.19      9.39 o 
   8   2   0       63.98       60.46      8.43 o 
   9   2   0       40.74       36.07     18.09 o 
   1   3   0     4766.78     5107.79     54.82 o 
   2   3   0       71.69       68.17      4.17 o 
   3   3   0        3.55        8.10      4.06 o 
   4   3   0      276.37      225.80      6.50 o 
   5   3   0       47.86       51.25      6.54 o 
   6   3   0       20.18       13.65      7.50 o 
   7   3   0       68.31       42.06      9.30 o 
   8   3   0        1.52        7.75     15.09 o 
   9   3   0        2.80       10.22     12.94 o 
   0   4   0     1456.48     1608.68     15.66 o 
   1   4   0     3422.32     3449.30     21.94 o 
   2   4   0     2821.62     2931.33     29.29 o 
   3   4   0      560.04      497.25      8.50 o 
   4   4   0     3031.25     2928.13     26.20 o 
   5   4   0     1456.44     1438.02     14.57 o 
   6   4   0      401.67      387.58     12.19 o 
   7   4   0      113.50      112.63     10.90 o 
   8   4   0       35.79       47.10     16.27 o 
   9   4   0      131.13      135.57     14.60 o 
   2   5   0      165.53      162.84      3.83 o 
   3   5   0       48.17       33.74      5.03 o 
   4   5   0      509.87      434.91      9.24 o 
   5   5   0       67.00       56.16      7.17 o 
   6   5   0       65.25       49.89      9.32 o 
   7   5   0        1.39        2.05      9.79 o 
   8   5   0       13.85       16.78     15.55 o 
   9   5   0       36.48       44.85     18.10 o 
   0   6   0     1166.27     1134.35     17.10 o 
   1   6   0     1428.39     1391.20     17.21 o 
   2   6   0     1023.80     1006.08     11.85 o 
   3   6   0     1377.43     1323.52     10.84 o 
   4   6   0     1506.51     1395.32     22.77 o 
   5   6   0      822.64      734.86     12.68 o 
   6   6   0      728.04      641.50     14.94 o 
   7   6   0      356.31      329.82     12.69 o 
   8   6   0       54.35       55.84     16.21 o 
   1   7   0     1284.02     1486.02     26.54 o 
   2   7   0      564.78      569.11     15.05 o 
   3   7   0      721.54      788.89      8.21 o 
   4   7   0        9.87        5.91      6.37 o 
   5   7   0       92.22       96.67      8.42 o 
   6   7   0       82.24       93.16      9.43 o 
   7   7   0       25.48       12.79      9.51 o 
   8   7   0       12.29       19.44     15.76 o 
   0   8   0       71.56      119.40     10.65 o 
   1   8   0     1764.97     1731.95     15.28 o 
   2   8   0     3164.17     3242.90     44.21 o 
   3   8   0      890.09      902.73      8.95 o 
   4   8   0     1713.75     1654.88     25.37 o 
   5   8   0      858.44      834.90     13.50 o 
   6   8   0      135.23      112.76     10.29 o 
   7   8   0      349.98      308.76     17.93 o 
   8   8   0      164.15      172.96     27.16 o 
   1   9   0      569.56      639.08     14.32 o 
   2   9   0     2679.33     2900.30     36.45 o 
   3   9   0       40.24       30.76      5.58 o 
   4   9   0        0.38        6.70      5.27 o 
   5   9   0       33.12       26.59      7.79 o 
   6   9   0       48.44       36.03      8.59 o 
   7   9   0       95.59       79.07     15.89 o 
   8   9   0       21.98       38.38     16.63 o 
   0  10   0     1930.31     1775.54     26.37 o 
   1  10   0     2373.22     2343.79     27.03 o 
   2  10   0     1129.90     1194.74     21.87 o 
   3  10   0      498.92      503.84      9.27 o 
   4  10   0      775.16      790.85     12.07 o 
   5  10   0      886.61      935.76     20.20 o 
   6  10   0      410.30      416.35     12.04 o 
   7  10   0       46.17       54.89     14.67 o 
   8  10   0       52.13       60.46     16.54 o 
   1  11   0     5963.81     7110.77     29.54 o 
   2  11   0      450.58      478.34      8.98 o 
   3  11   0       37.67       69.77      5.93 o 
   4  11   0        1.81        8.71      6.74 o 
   5  11   0       51.45       60.44      8.58 o 
   6  11   0        7.92       15.56     13.60 o 
   7  11   0       15.73       29.47     15.23 o 
   8  11   0        0.98       18.55     16.38 o 
   0  12   0     2721.72     2542.17     33.98 o 
   1  12   0     1460.18     1393.81     14.26 o 
   2  12   0     1033.98     1014.32     16.52 o 
   3  12   0     1048.33     1009.19     13.19 o 
   4  12   0      426.37      502.80     15.55 o 
   5  12   0      625.63      701.54     19.37 o 
   6  12   0      190.73      220.69     15.94 o 
   7  12   0       11.06       13.03     14.31 o 
   8  12   0       85.75      107.39     18.33 o 
   1  13   0        3.92        1.21      6.04 o 
   2  13   0      358.17      397.72     12.18 o 
   3  13   0       25.13       35.29      9.96 o 
   4  13   0       27.61       41.43      9.21 o 
   5  13   0        2.10       -3.22     12.80 o 
   6  13   0      186.26      191.30     16.43 o 
   7  13   0       53.27       50.67     16.02 o 
   8  13   0       10.15       31.65     17.55 o 
   0  14   0     2546.13     2433.99     36.53 o 
   1  14   0     1147.31     1048.72     13.82 o 
   2  14   0     1016.00      971.48     54.84 o 
   3  14   0     1104.55     1085.29     19.35 o 
   4  14   0      484.08      523.30     13.72 o 
   5  14   0      191.66      222.15     16.89 o 
   6  14   0        4.29        5.48     14.40 o 
   7  14   0       25.22       37.64     16.11 o 
   1  15   0       27.76       30.97      7.47 o 
   2  15   0       17.25       11.35      9.34 o 
   3  15   0      122.84      111.58     11.43 o 
   4  15   0      154.15      158.54     10.73 o 
   5  15   0        0.08       -1.15     10.73 o 
   6  15   0      126.47      110.73     15.71 o 
   7  15   0       15.21        5.07     16.09 o 
   0  16   0      667.41      574.76     22.59 o 
   1  16   0      407.90      428.57     11.18 o 
   2  16   0      622.10      624.26     17.75 o 
   3  16   0     1311.52     1262.06     58.27 o 
   4  16   0      742.25      766.67     15.88 o 
   5  16   0      195.61      198.93     12.98 o 
   6  16   0       81.71       77.39     12.98 o 
   7  16   0       14.70       19.47     13.38 o 
   1  17   0        3.74        2.23      7.83 o 
   2  17   0        4.91        7.95      9.87 o 
   3  17   0       19.78       11.83     10.55 o 
   4  17   0        1.89       10.14     10.20 o 
   5  17   0       67.50       51.49     11.68 o 
   6  17   0       92.44      100.45     13.83 o 
   7  17   0       36.94       24.85     14.01 o 
   0  18   0      109.41      123.48     17.95 o 
   1  18   0      394.50      410.54     11.93 o 
   2  18   0      288.98      282.70     13.38 o 
   3  18   0      223.51      210.85     18.89 o 
   4  18   0      846.40      815.54     19.50 o 
   5  18   0      731.75      698.28     17.82 o 
   6  18   0      334.96      327.34     15.97 o 
   1  19   0        0.52       12.29     10.22 o 
   2  19   0       56.84       52.72     11.28 o 
   3  19   0      250.68      237.24     14.43 o 
   4  19   0        3.07        9.10     10.58 o 
   5  19   0      218.35      249.77     14.19 o 
   6  19   0        6.76       -1.08     12.93 o 
   0  20   0      459.73      420.90     24.14 o 
   1  20   0      740.73      666.01     39.30 o 
   2  20   0      219.72      255.04     13.49 o 
   3  20   0        3.24        8.14     11.83 o 
   4  20   0      157.16      154.44     11.97 o 
   5  20   0      447.60      417.86     15.85 o 
   6  20   0      429.62      367.02     17.34 o 
   1  21   0        1.58       21.90     11.18 o 
   2  21   0        0.64        0.96     11.33 o 
   3  21   0        0.67        4.99     11.78 o 
   4  21   0        0.12        2.27     10.49 o 
   5  21   0       14.47       21.92     12.25 o 
   0  22   0     1750.77     1499.31     39.38 o 
   1  22   0      267.99      276.70     14.63 o 
   2  22   0        2.33       15.05     11.08 o 
   3  22   0      274.22      300.12     16.28 o 
   4  22   0      313.96      304.61     18.94 o 
   5  22   0       87.87       77.82     17.35 o 
   1  23   0        5.25       16.16     11.46 o 
   2  23   0        2.96       -8.14     19.76 o 
   3  23   0       16.22        0.53     21.61 o 
   4  23   0       13.52       -0.46     15.14 o 
   5  23   0        0.78        2.99     17.01 o 
   0  24   0      343.83      323.86     26.45 o 
   1  24   0      229.04      276.03     25.27 o 
   2  24   0      296.65      311.68     27.63 o 
   3  24   0      275.30      282.37     28.05 o 
   4  24   0       37.54       37.20     16.05 o 
   1  25   0       11.87       13.42     22.24 o 
   2  25   0        1.46        4.41     21.14 o 
   3  25   0        0.07        6.52     22.86 o 
   0  26   0      333.43      328.78     29.18 o 
   1  26   0      244.11      221.74     25.84 o 
   2  26   0      114.10       86.06     23.80 o 
   3  26   0      141.49      167.89     27.11 o 
   1  27   0        0.84       13.07     22.89 o 
  -9   1   1      109.05      120.40     13.70 o 
  -8   1   1       23.51       23.92      8.91 o 
  -7   1   1      150.65      162.82      8.48 o 
  -6   1   1      838.36      914.56     11.61 o 
  -5   1   1      701.74      753.92     12.02 o 
  -4   1   1     2103.24     2254.70     13.90 o 
  -3   1   1     1278.94     1257.86      9.88 o 
  -2   1   1     2758.52     2987.92     21.54 o 
  -1   1   1      102.80      104.51      3.35 o 
   1   1   1    28016.75    28573.12    147.52 o 
   2   1   1    38150.03    38796.58    204.71 o 
   3   1   1       23.69       33.75      5.78 o 
   4   1   1     1026.45     1165.28     12.81 o 
   5   1   1      405.49      418.49     17.82 o 
   6   1   1      436.79      542.84     13.19 o 
   7   1   1      327.24      399.11     11.14 o 
   8   1   1      126.36      150.44     10.67 o 
   9   1   1       23.79       21.14     15.21 o 
  -9   2   1        6.90        2.62     13.06 o 
  -8   2   1       39.81       26.55      8.73 o 
  -7   2   1        4.35        1.00      7.54 o 
  -6   2   1       14.63       10.48      7.50 o 
  -5   2   1        0.05        1.23      6.18 o 
  -4   2   1       63.35       55.06      5.32 o 
  -3   2   1     1356.71     1481.94      8.85 o 
  -2   2   1     3914.66     4093.79     20.02 o 
  -1   2   1     9710.04    10210.36     89.65 o 
   1   2   1    15208.32    15551.37    103.27 o 
   2   2   1     7361.71     7443.31     27.52 o 
   3   2   1     4616.84     4759.80     20.25 o 
   4   2   1     1112.48     1237.49     14.96 o 
   5   2   1       25.88       38.32      8.19 o 
   6   2   1       43.14       54.62      7.62 o 
   7   2   1       11.67        6.86      8.22 o 
   8   2   1       16.86        9.60     13.95 o 
   9   2   1        0.56        4.73     15.17 o 
  -9   3   1      150.88      158.19     14.90 o 
  -8   3   1      404.32      421.75     13.25 o 
  -7   3   1       60.57       78.17      9.52 o 
  -6   3   1       42.22       39.99      8.28 o 
  -5   3   1     1132.67     1131.69     17.07 o 
  -4   3   1      728.61      725.55      9.75 o 
  -3   3   1      971.77      910.03      7.29 o 
  -2   3   1    11010.44    11452.27     79.09 o 
  -1   3   1     7097.09     7492.67     50.82 o 
   0   3   1     2111.74     2210.13     43.93 o 
   1   3   1      822.00      864.11     10.73 o 
   2   3   1      669.14      641.49     11.63 o 
   3   3   1     1801.18     1745.72     11.03 o 
   4   3   1      400.11      349.69      7.75 o 
   5   3   1      678.64      670.12     10.95 o 
   6   3   1      824.82      868.80     13.75 o 
   7   3   1      203.24      249.74     10.88 o 
   8   3   1      119.27      129.70     15.35 o 
   9   3   1       39.26       37.63     15.29 o 
  -9   4   1        3.86        1.69     13.19 o 
  -8   4   1       15.31        1.63     11.57 o 
  -7   4   1        6.63        1.67      9.96 o 
  -6   4   1       36.58       26.79      9.35 o 
  -5   4   1        0.36        1.29      6.49 o 
  -4   4   1      180.56      165.86      7.72 o 
  -3   4   1      117.58      114.32      4.12 o 
  -2   4   1       71.73       65.66      3.60 o 
  -1   4   1      119.76      136.94      4.84 o 
   0   4   1      245.87      247.19      5.63 o 
   1   4   1        8.36       12.20      4.62 o 
   3   4   1      180.38      180.10      5.26 o 
   4   4   1      839.28      753.26      9.75 o 
   5   4   1       65.35       52.01      7.06 o 
   6   4   1        0.56        4.27      7.93 o 
   7   4   1        3.31        3.83      8.81 o 
   8   4   1       50.39       37.11     14.21 o 
  -9   5   1       40.18       56.87     14.07 o 
  -8   5   1      329.17      332.70     14.50 o 
  -7   5   1      358.43      357.56     13.65 o 
  -6   5   1       83.04       63.94      9.62 o 
  -5   5   1     1006.17      919.53     14.12 o 
  -4   5   1     2971.73     2799.60     28.62 o 
  -3   5   1     3115.24     3062.28     12.37 o 
  -2   5   1     3136.79     3118.77     30.11 o 
  -1   5   1       30.23       33.92      3.13 o 
   0   5   1      390.45      398.38     14.31 o 
   1   5   1     5246.14     5290.82     24.26 o 
   2   5   1      761.78      725.70     10.51 o 
   3   5   1     1204.59     1225.16      9.37 o 
   4   5   1     1288.48     1255.93     15.52 o 
   5   5   1      600.11      542.79     10.28 o 
   6   5   1      653.77      587.51     12.01 o 
   7   5   1      284.86      303.59     15.60 o 
   8   5   1       91.61      102.15     17.60 o 
  -9   6   1        2.44        3.72     13.63 o 
  -8   6   1        0.36       -2.92     15.82 o 
  -7   6   1      197.61      180.38     12.05 o 
  -6   6   1       24.94       31.76      9.42 o 
  -5   6   1      284.78      317.32     10.75 o 
  -4   6   1       28.81       30.28      6.54 o 
  -3   6   1       48.84       38.84      3.81 o 
  -1   6   1      695.98      721.49      6.35 o 
   0   6   1      167.39      170.57      6.38 o 
   1   6   1      243.43      242.90      5.58 o 
   2   6   1      161.24      168.90      6.28 o 
   3   6   1        2.66        3.49      3.80 o 
   4   6   1        1.41       -1.52      5.03 o 
   5   6   1        0.01       -2.50      6.44 o 
   6   6   1       49.62       49.52      7.83 o 
   7   6   1       25.38       31.60     12.66 o 
   8   6   1        3.63       16.23     16.23 o 
  -8   7   1      156.35      188.14     21.62 o 
  -7   7   1      278.15      258.60     12.47 o 
  -6   7   1      634.31      595.15     13.80 o 
  -5   7   1     1307.93     1237.92     17.13 o 
  -4   7   1     1359.75     1287.30     21.14 o 
  -3   7   1     1066.10     1046.08     11.89 o 
  -2   7   1     2128.42     2099.46     18.31 o 
  -1   7   1     1498.22     1565.72     32.74 o 
   0   7   1      148.63      142.37      5.18 o 
   1   7   1     1021.22      994.46      9.19 o 
   2   7   1      448.45      428.71      5.14 o 
   3   7   1     1245.83     1236.65     10.59 o 
   4   7   1     2645.22     2598.02     20.35 o 
   5   7   1      613.96      559.72     10.06 o 
   6   7   1      366.55      306.18     10.72 o 
   7   7   1      346.43      297.02     18.58 o 
   8   7   1       52.12       60.44     17.01 o 
  -8   8   1       63.06       80.68     16.62 o 
  -7   8   1        8.29       15.67     10.22 o 
  -6   8   1      161.76      134.90     10.10 o 
  -5   8   1      198.67      202.60     11.06 o 
  -4   8   1       11.70       17.78      6.66 o 
  -3   8   1      448.31      469.63      6.85 o 
  -2   8   1      492.91      540.42      7.59 o 
   1   8   1      124.26      136.03      5.96 o 
   2   8   1       16.66       15.34      3.64 o 
   3   8   1       42.79       40.76      4.51 o 
   4   8   1      768.74      768.32     10.62 o 
   5   8   1       15.55       14.17      6.81 o 
   6   8   1      109.86      106.72      8.80 o 
   7   8   1       10.84       25.74     15.85 o 
   8   8   1       11.16       14.42     17.53 o 
  -8   9   1      108.82      135.38     17.63 o 
  -7   9   1      227.37      232.46     12.49 o 
  -6   9   1      369.92      345.33     12.08 o 
  -5   9   1      450.95      427.61     11.64 o 
  -4   9   1     1320.34     1296.15     15.32 o 
  -3   9   1     2589.09     2700.19     60.76 o 
  -2   9   1      241.50      208.02      5.43 o 
  -1   9   1      207.88      193.18      5.07 o 
   0   9   1     5798.41     6114.13     24.53 o 
   1   9   1     1630.54     1463.83     18.76 o 
   2   9   1       10.24       26.30      3.79 o 
   3   9   1     1617.96     1658.36     12.79 o 
   4   9   1     1829.76     1900.01     24.05 o 
   5   9   1      382.57      389.45     16.25 o 
   6   9   1      349.90      355.39     17.87 o 
   7   9   1      238.01      227.24     17.94 o 
   8   9   1       46.33       46.89     17.53 o 
  -8  10   1       65.55       75.34     17.30 o 
  -7  10   1       20.20       27.12     14.17 o 
  -6  10   1      182.50      158.41     10.69 o 
  -5  10   1      109.20      118.18      9.34 o 
  -4  10   1        3.91        5.15      7.08 o 
  -3  10   1      279.75      350.72     14.54 o 
  -2  10   1       39.66       41.18      6.86 o 
  -1  10   1      914.99     1068.29     15.36 o 
   0  10   1     3874.20     4475.80     42.60 o 
   1  10   1      414.61      455.99      9.12 o 
   2  10   1     2773.90     2883.33     22.60 o 
   3  10   1     1133.43     1169.51     23.74 o 
   4  10   1        3.42        5.59     10.18 o 
   5  10   1        0.66       -1.43     12.23 o 
   6  10   1       31.51       34.05     14.03 o 
   7  10   1       25.28       21.83     15.28 o 
   8  10   1        1.36       13.43     16.19 o 
  -8  11   1       27.19       33.68     16.67 o 
  -7  11   1      153.91      170.23     21.95 o 
  -6  11   1      186.72      213.37     10.99 o 
  -5  11   1      111.78      132.61      9.57 o 
  -4  11   1      557.69      605.07     18.97 o 
  -3  11   1     1824.14     1913.77     26.11 o 
  -2  11   1     1512.21     1525.00     17.00 o 
  -1  11   1     1268.02     1193.47     13.87 o 
   0  11   1     3041.47     3202.28     37.78 o 
   1  11   1     2184.91     2113.31     17.01 o 
   2  11   1     1654.61     1598.99     18.52 o 
   3  11   1      881.24      870.42      9.79 o 
   4  11   1       12.65       20.32     10.66 o 
   5  11   1      296.47      326.90     15.87 o 
   6  11   1      634.29      674.97     23.10 o 
   7  11   1      140.58      175.90     17.81 o 
   8  11   1       19.89       33.61     17.46 o 
  -8  12   1      185.97      170.41     18.80 o 
  -7  12   1       24.47       38.17     14.38 o 
  -6  12   1       65.71       84.41      9.87 o 
  -5  12   1        0.04       -0.19      8.43 o 
  -4  12   1       42.34       33.80     10.76 o 
  -3  12   1       49.21       66.78      9.18 o 
  -2  12   1        0.61        2.32      7.07 o 
  -1  12   1      142.05      152.00      7.62 o 
   0  12   1        0.78        9.40      7.77 o 
   1  12   1      147.17      175.43      7.89 o 
   2  12   1      184.37      210.58      7.30 o 
   3  12   1      632.01      656.04      9.29 o 
   4  12   1       17.22       35.01      6.39 o 
   5  12   1      202.94      251.03     15.54 o 
   6  12   1       23.61       37.66     14.89 o 
   7  12   1       22.74       24.00     15.48 o 
   8  12   1       12.96       25.16     17.75 o 
  -8  13   1       84.47      111.83     18.97 o 
  -7  13   1       80.24      108.91     20.85 o 
  -6  13   1      132.48      174.00     14.97 o 
  -5  13   1       37.93       53.56     12.35 o 
  -4  13   1      224.71      259.88     11.59 o 
  -3  13   1      955.46      959.56     16.88 o 
  -2  13   1     1859.43     1946.36     52.03 o 
  -1  13   1     2396.40     2361.00     20.51 o 
   0  13   1      751.96      564.05     13.70 o 
   1  13   1     1880.61     1818.45     21.47 o 
   2  13   1     2765.58     2811.31     25.56 o 
   3  13   1      150.67      136.04      6.67 o 
   4  13   1      273.89      296.42     11.75 o 
   5  13   1      933.78     1008.09     39.00 o 
   6  13   1       68.00       96.99     16.92 o 
   7  13   1        1.38        3.70     15.04 o 
  -7  14   1      181.71      219.97     18.24 o 
  -6  14   1       35.69       32.79     13.44 o 
  -5  14   1      149.90      138.63     11.40 o 
  -4  14   1      103.38      101.50     10.33 o 
  -3  14   1        5.27       10.02      8.97 o 
  -2  14   1      146.85      132.13      9.16 o 
  -1  14   1      254.28      246.79      9.46 o 
   0  14   1      192.95      226.85     11.63 o 
   1  14   1        8.17        8.12      7.09 o 
   2  14   1        8.03        6.89      6.37 o 
   3  14   1        9.13        6.28      6.04 o 
   4  14   1      438.90      461.64     13.72 o 
   5  14   1       88.07      121.54     23.82 o 
   6  14   1      111.10       84.48     15.03 o 
   7  14   1       36.96       26.57     15.87 o 
  -7  15   1      135.38      176.36     17.89 o 
  -6  15   1       95.75       95.84     12.36 o 
  -5  15   1        2.85        2.66     10.42 o 
  -4  15   1      346.13      365.29     12.76 o 
  -3  15   1     1776.50     1752.09     22.58 o 
  -2  15   1      955.77      969.11     40.62 o 
  -1  15   1      934.05      887.68     14.90 o 
   0  15   1      590.42      549.80     14.92 o 
   1  15   1      335.91      305.27     10.25 o 
   2  15   1     1175.02     1135.09     24.13 o 
   3  15   1     1459.33     1451.04     18.92 o 
   4  15   1      832.81      861.41     16.71 o 
   5  15   1      134.22      155.06     12.09 o 
   6  15   1       35.00       38.31     14.67 o 
   7  15   1       55.54       67.76     17.10 o 
  -7  16   1       47.06       60.91     14.20 o 
  -6  16   1       25.88       15.22     11.64 o 
  -5  16   1      112.45       95.04     11.38 o 
  -4  16   1      141.79      145.71     11.06 o 
  -3  16   1      327.13      299.69     12.97 o 
  -2  16   1      212.09      212.60     11.19 o 
  -1  16   1       27.86       26.92     12.97 o 
   0  16   1      100.02      116.64     11.22 o 
   1  16   1      134.81      127.15      9.11 o 
   2  16   1      149.73      129.56     11.47 o 
   3  16   1        0.07       -1.53      9.26 o 
   4  16   1       20.81       35.22     10.23 o 
   5  16   1        3.40        7.73     10.57 o 
   6  16   1        5.99        5.72     12.02 o 
   7  16   1        4.56        4.04     16.74 o 
  -7  17   1      152.11      168.43     15.16 o 
  -6  17   1       69.15       59.04     12.85 o 
  -5  17   1       27.96       18.13     11.32 o 
  -4  17   1     1296.12     1273.00     19.31 o 
  -3  17   1     1326.90     1257.28     27.77 o 
  -2  17   1      841.00      841.62     16.83 o 
  -1  17   1      486.48      484.66     13.11 o 
   0  17   1      427.91      399.21     15.09 o 
   1  17   1      300.82      312.78     11.32 o 
   2  17   1       69.56       91.08     11.29 o 
   3  17   1      369.87      372.14     12.74 o 
   4  17   1      673.40      630.79     15.73 o 
   5  17   1      302.81      283.31     13.77 o 
   6  17   1      276.53      264.71     15.37 o 
   7  17   1      188.50      202.52     15.91 o 
  -7  18   1        0.66        1.78     16.64 o 
  -6  18   1        4.57        1.32     12.48 o 
  -5  18   1        7.84        3.92     11.43 o 
  -4  18   1       10.03       15.20     10.16 o 
  -3  18   1        0.63        0.50      9.93 o 
  -2  18   1       87.34       63.70     10.10 o 
  -1  18   1       12.66       26.30      9.08 o 
   0  18   1        1.76        2.38     11.19 o 
   1  18   1       24.21       23.80      8.96 o 
   2  18   1       98.31       96.23     11.69 o 
   3  18   1      121.14      130.20     11.01 o 
   4  18   1       17.68       17.32     10.28 o 
   5  18   1        0.70        7.22     11.39 o 
   6  18   1        7.43        7.54     12.71 o 
  -6  19   1       23.51       17.47     15.77 o 
  -5  19   1     1221.23     1121.49     28.83 o 
  -4  19   1      913.49      909.98     50.80 o 
  -3  19   1      105.49      120.82     11.92 o 
  -2  19   1      349.41      371.83     13.69 o 
  -1  19   1      157.44      201.15     16.94 o 
   0  19   1      202.77      204.23     14.19 o 
   1  19   1      827.53      780.65     19.62 o 
   2  19   1      419.18      422.28     23.24 o 
   3  19   1       99.79      107.68     10.87 o 
   4  19   1       66.88       57.83     11.21 o 
   5  19   1      192.47      178.08     13.44 o 
   6  19   1      359.74      308.61     16.76 o 
  -6  20   1        6.32        0.64     16.88 o 
  -5  20   1        0.35        8.50     15.80 o 
  -4  20   1       57.32       56.51     12.81 o 
  -3  20   1      189.94      184.65     13.11 o 
  -2  20   1        0.15       -2.08      9.83 o 
  -1  20   1      326.67      313.27     14.63 o 
   0  20   1       11.73        9.36     11.80 o 
   1  20   1       62.37       63.64      9.88 o 
   2  20   1       60.89       59.79     12.28 o 
   3  20   1        1.12       -8.33     11.90 o 
   4  20   1      126.70      125.85     12.15 o 
   5  20   1       10.31       12.64     11.72 o 
   6  20   1       19.67       22.03     13.24 o 
  -5  21   1      522.79      444.08     21.99 o 
  -4  21   1      223.07      219.58     25.93 o 
  -3  21   1      287.82      310.53     26.52 o 
  -2  21   1      120.61      141.21     15.66 o 
  -1  21   1        7.11       24.24      9.84 o 
   0  21   1      200.44      213.24     15.35 o 
   1  21   1      822.57      726.76     19.08 o 
   2  21   1      857.49      828.96     20.71 o 
   3  21   1      190.15      218.08     15.78 o 
   4  21   1        3.61        5.58     11.21 o 
   5  21   1      126.84      131.36     13.41 o 
  -5  22   1        7.59        4.85     16.60 o 
  -4  22   1        5.63        7.81     21.97 o 
  -3  22   1        2.82       -2.77     21.58 o 
  -2  22   1       56.60       28.36     19.86 o 
  -1  22   1        0.56       -2.40     18.96 o 
   0  22   1        5.86       12.06     12.98 o 
   1  22   1       17.29       26.75     12.09 o 
   2  22   1       13.24       21.31     11.95 o 
   3  22   1       19.63       14.01     13.53 o 
   4  22   1        0.61        2.07     11.50 o 
   5  22   1        0.95        7.29     12.30 o 
  -5  23   1       39.13       42.20     17.58 o 
  -4  23   1      133.10      131.68     24.72 o 
  -3  23   1      182.48      169.24     25.75 o 
  -2  23   1      184.46      183.17     24.74 o 
  -1  23   1      367.47      389.42     26.97 o 
   0  23   1      236.29      259.63     17.08 o 
   1  23   1      296.28      286.50     15.60 o 
   2  23   1      434.16      431.34     34.24 o 
   3  23   1       91.15      140.43     15.38 o 
   4  23   1       92.51      116.94     13.14 o 
  -4  24   1       35.88       27.73     23.74 o 
  -3  24   1        0.57       -8.54     22.03 o 
  -2  24   1        1.26        6.85     21.52 o 
  -1  24   1       57.43       29.89     22.19 o 
   0  24   1        0.93        7.05     10.66 o 
   1  24   1       78.49       50.63     13.37 o 
   2  24   1        0.67        1.65     13.44 o 
   3  24   1       13.98       12.45     11.71 o 
   4  24   1        1.47       -5.16     15.61 o 
  -3  25   1       48.52       60.03     23.82 o 
  -2  25   1      229.76      237.17     27.07 o 
  -1  25   1      454.51      437.49     30.06 o 
   0  25   1      326.79      339.82     14.92 o 
   1  25   1      167.41      187.88     15.59 o 
   2  25   1      259.95      264.27     25.98 o 
   3  25   1      232.70      240.07     18.92 o 
  -3  26   1        0.13       -3.53     24.67 o 
  -2  26   1       35.48       31.36     23.15 o 
  -1  26   1        8.02       31.23     23.08 o 
   0  26   1        1.19       10.71     15.12 o 
   1  26   1        2.75       22.08     21.89 o 
   2  26   1        7.43        4.33     21.56 o 
  -1  27   1      146.30      169.36     28.44 o 
   0  27   1      227.87      220.24     28.09 o 
   1  27   1      262.02      235.67     27.72 o 
  -9   0   2       45.86       32.87     14.88 o 
  -8   0   2       37.61       32.78     13.24 o 
  -7   0   2      224.33      237.87     14.53 o 
  -6   0   2       85.29       81.19     11.65 o 
  -5   0   2      161.51      173.08     10.98 o 
  -4   0   2     4270.95     4629.67     29.86 o 
  -3   0   2     9364.49     9604.97     31.62 o 
  -2   0   2      434.86      378.00      6.93 o 
  -1   0   2     1831.28     1936.53     20.30 o 
   1   0   2     3841.78     3890.76     24.23 o 
   2   0   2     4882.76     4902.76     40.87 o 
   3   0   2    15033.54    15468.05    208.13 o 
   4   0   2     3343.35     3349.40    113.11 o 
   5   0   2     1465.26     1411.42     41.32 o 
   6   0   2       36.34       27.58     13.14 o 
   7   0   2      782.46      845.21     23.88 o 
   8   0   2      158.79      247.26     20.46 o 
  -9   1   2       10.31        9.15     10.62 o 
  -8   1   2        1.71       -0.64      9.24 o 
  -7   1   2       59.95       56.16      8.66 o 
  -6   1   2       14.52       16.65      7.62 o 
  -5   1   2       18.62       14.98      5.93 o 
  -4   1   2     1337.79     1390.85     12.44 o 
  -3   1   2     1002.30     1062.08      7.64 o 
  -2   1   2     5595.00     6080.46     24.43 o 
  -1   1   2      281.88      286.31      7.74 o 
   1   1   2        3.87        4.95      2.86 o 
   2   1   2        3.41       12.94      5.23 o 
   3   1   2       10.18       23.83      5.86 o 
   4   1   2     1644.40     1488.02     27.21 o 
   5   1   2       55.17       48.67      8.43 o 
   6   1   2      279.19      269.93     13.11 o 
   7   1   2        8.79       20.44     10.81 o 
   8   1   2        1.74       10.29     14.23 o 
  -9   2   2       53.51       38.12     12.34 o 
  -8   2   2      184.84      185.97     11.14 o 
  -7   2   2      374.87      401.06     11.64 o 
  -6   2   2      287.71      303.29      9.29 o 
  -5   2   2      577.93      571.82      9.46 o 
  -4   2   2     1148.59     1219.95     13.61 o 
  -3   2   2      330.71      307.91      5.93 o 
  -2   2   2     1123.62     1070.68      9.44 o 
  -1   2   2     4814.89     4794.41     21.98 o 
   0   2   2     1953.09     1959.72      9.77 o 
   1   2   2     4526.09     4706.98     28.93 o 
   2   2   2     6981.88     7300.80     48.69 o 
   3   2   2     2126.14     2070.27     35.33 o 
   4   2   2      843.48      780.05     13.66 o 
   5   2   2       37.79       37.72      9.76 o 
   6   2   2        2.01       13.37     11.58 o 
   7   2   2      331.22      384.28     16.28 o 
   8   2   2      305.77      384.61     21.70 o 
  -9   3   2        1.46        5.63     12.09 o 
  -8   3   2        1.34        7.30     10.86 o 
  -7   3   2      142.70      100.41      8.63 o 
  -6   3   2      146.61      111.53      8.89 o 
  -5   3   2       35.01       37.75      6.96 o 
  -4   3   2       10.20        7.58      5.39 o 
  -3   3   2      767.19      798.93      6.84 o 
  -2   3   2      601.69      652.67      5.78 o 
  -1   3   2      154.48      155.26      4.69 o 
   0   3   2     1914.15     1963.28     15.11 o 
   1   3   2      436.66      459.41      5.63 o 
   3   3   2      692.11      808.71     11.67 o 
   4   3   2      741.26      683.48     13.92 o 
   5   3   2      552.07      526.40     14.04 o 
   6   3   2       26.95       28.43      7.72 o 
   7   3   2        9.09       15.85     12.75 o 
   8   3   2       36.39       40.04     14.39 o 
  -9   4   2       34.84       43.94     16.25 o 
  -8   4   2      170.30      193.20     11.87 o 
  -7   4   2      517.90      530.33     13.19 o 
  -6   4   2     1197.28     1158.36     20.48 o 
  -5   4   2      239.72      206.63      8.20 o 
  -4   4   2       22.89       49.25      5.70 o 
  -3   4   2     2952.15     2941.33     18.25 o 
  -2   4   2     7632.69     7610.64     38.98 o 
  -1   4   2     1674.01     1665.34     17.08 o 
   0   4   2     1312.01     1321.89      5.97 o 
   1   4   2     2180.09     2269.70     16.08 o 
   2   4   2     3224.94     3359.21     29.77 o 
   3   4   2      292.09      254.58      6.85 o 
   4   4   2      306.76      266.47     10.72 o 
   5   4   2     1368.17     1298.73     13.43 o 
   6   4   2      274.22      259.85      9.67 o 
   7   4   2       56.15       70.36     12.82 o 
   8   4   2      184.00      208.93     16.29 o 
  -9   5   2        0.37      -10.82     15.84 o 
  -8   5   2        3.73        5.28      9.98 o 
  -7   5   2        6.35        6.81     10.22 o 
  -6   5   2      136.24      142.62     10.68 o 
  -5   5   2       38.13       41.45      8.27 o 
  -4   5   2      256.04      280.75      9.01 o 
  -3   5   2      421.09      495.92      6.55 o 
  -2   5   2       72.29       68.06      3.69 o 
  -1   5   2       51.50       50.47      2.92 o 
   0   5   2      289.79      323.22      4.69 o 
   1   5   2     1282.87     1362.53      9.36 o 
   2   5   2       37.57       54.56      4.15 o 
   3   5   2      706.79      826.44     12.09 o 
   4   5   2        4.45       11.31      4.17 o 
   5   5   2      261.63      248.66      8.14 o 
   6   5   2       20.28       12.01      7.23 o 
   7   5   2        1.00       12.41     12.57 o 
   8   5   2       12.33       24.04     14.90 o 
  -8   6   2       61.94       69.56     12.03 o 
  -7   6   2      298.92      310.12     13.20 o 
  -6   6   2      925.14      905.63     16.22 o 
  -5   6   2      833.30      776.41     21.45 o 
  -4   6   2      826.36      714.92     11.96 o 
  -3   6   2     3914.02     3859.42     31.83 o 
  -2   6   2     4526.00     4506.75     31.29 o 
  -1   6   2      470.49      408.59      8.49 o 
   0   6   2      523.62      510.02      6.21 o 
   1   6   2       16.06       12.60      2.97 o 
   2   6   2       71.23       73.66      5.05 o 
   3   6   2     3742.04     3859.10     50.38 o 
   4   6   2     1091.16     1026.80     16.68 o 
   5   6   2      193.46      177.28     10.50 o 
   6   6   2      905.23      838.67     18.37 o 
   7   6   2      283.83      252.64     14.93 o 
   8   6   2       35.93       25.83     14.66 o 
  -8   7   2        1.64        2.02     11.50 o 
  -7   7   2        2.09        3.49     10.12 o 
  -6   7   2       75.82       92.51     10.31 o 
  -5   7   2       53.74       69.34      8.82 o 
  -4   7   2      540.04      559.26     11.13 o 
  -3   7   2      181.79      223.00      5.72 o 
  -2   7   2      464.09      528.35      6.45 o 
  -1   7   2       85.79      104.53      3.34 o 
   0   7   2       12.81       13.75      3.81 o 
   1   7   2      221.04      243.44      4.53 o 
   3   7   2      103.99       97.86      7.75 o 
   4   7   2       67.34       52.58      5.17 o 
   5   7   2       14.85       15.52      4.97 o 
   6   7   2       16.05       12.36     11.35 o 
   7   7   2        3.08        1.79     12.06 o 
   8   7   2       75.52       71.28     17.16 o 
  -8   8   2      102.10      110.63     12.53 o 
  -7   8   2      463.16      457.17     14.64 o 
  -6   8   2      165.54      156.81     10.89 o 
  -5   8   2      679.36      625.75     13.40 o 
  -4   8   2     3510.58     3529.35     26.30 o 
  -3   8   2     1610.02     1604.63     21.35 o 
  -2   8   2      845.81      804.31      7.60 o 
  -1   8   2     1267.56     1191.39      8.47 o 
   0   8   2      631.04      625.06      8.08 o 
   1   8   2     1834.19     1883.54     22.86 o 
   2   8   2      613.73      633.07     18.45 o 
   3   8   2       97.86       82.53      7.57 o 
   4   8   2      445.86      428.84     12.17 o 
   5   8   2     1095.80     1013.94     23.34 o 
   6   8   2      716.98      666.72     17.74 o 
   7   8   2      192.16      183.29     17.43 o 
   8   8   2       74.00       76.71     17.95 o 
  -8   9   2        1.35        3.24     15.07 o 
  -7   9   2        0.54        0.14     10.44 o 
  -6   9   2       69.92       93.46     10.35 o 
  -5   9   2       43.45       40.05      8.95 o 
  -4   9   2      444.73      472.49     19.03 o 
  -3   9   2      192.68      187.72      5.83 o 
  -2   9   2      161.09      175.69      8.53 o 
  -1   9   2        3.92        6.44      2.93 o 
   0   9   2      433.20      477.88     12.71 o 
   1   9   2      162.16      191.02      5.39 o 
   2   9   2        0.79        8.89      2.45 o 
   3   9   2       60.72       58.35      9.79 o 
   4   9   2      377.11      351.33     14.28 o 
   5   9   2      160.76      146.18     16.67 o 
   6   9   2       15.52       23.67     14.14 o 
   7   9   2       47.00       38.02     16.43 o 
   8   9   2        3.16        4.35     16.66 o 
  -8  10   2       91.49       85.48     17.16 o 
  -7  10   2       66.79       76.08     11.46 o 
  -6  10   2      351.71      371.80     12.90 o 
  -5  10   2      344.82      338.53     13.64 o 
  -4  10   2      504.68      527.89     11.96 o 
  -3  10   2     1547.68     1639.79     16.39 o 
  -2  10   2     1060.29     1035.62      9.59 o 
  -1  10   2     1724.22     1639.58     28.36 o 
   0  10   2     1419.50     1465.82     13.21 o 
   1  10   2      815.21      857.92      9.81 o 
   2  10   2     3179.78     3293.83     40.53 o 
   3  10   2      943.26      918.11     17.44 o 
   4  10   2       76.54       80.99     11.56 o 
   5  10   2      438.99      480.93     17.63 o 
   6  10   2      206.09      224.25     16.95 o 
   7  10   2      110.10      128.68     16.91 o 
   8  10   2       95.95       99.06     19.15 o 
  -8  11   2        9.16        4.91     15.77 o 
  -7  11   2      124.42      108.56     11.87 o 
  -6  11   2        6.28        7.61      9.34 o 
  -5  11   2      144.81      160.19     10.28 o 
  -4  11   2       88.47       96.14      8.43 o 
  -3  11   2       12.01       25.28      6.01 o 
  -2  11   2      215.58      268.99     24.89 o 
  -1  11   2        2.25        2.25      4.10 o 
   0  11   2      541.10      578.10      9.77 o 
   1  11   2       41.12       50.92      5.04 o 
   2  11   2       76.82       91.94      4.24 o 
   3  11   2        0.28        1.61      2.46 o 
   4  11   2     1222.70     1154.30     21.31 o 
   5  11   2      135.88      116.41     13.55 o 
   6  11   2      257.57      279.68     18.21 o 
   7  11   2       26.15       28.54     16.07 o 
   8  11   2        3.64       12.56     17.38 o 
  -8  12   2      327.71      319.92     20.85 o 
  -7  12   2       19.38       23.00     11.25 o 
  -6  12   2      111.27      138.38     11.06 o 
  -5  12   2      538.26      582.76     13.43 o 
  -4  12   2       76.94       90.13      9.31 o 
  -3  12   2       77.46       79.48      6.64 o 
  -2  12   2     1314.28     1340.32     15.00 o 
  -1  12   2     3027.82     3041.53     18.49 o 
   0  12   2     1793.14     1774.80     38.15 o 
   1  12   2     1365.29     1293.63     11.59 o 
   2  12   2     2807.09     2733.86     39.23 o 
   3  12   2     1209.34     1176.84     25.23 o 
   4  12   2       81.05       90.59     12.48 o 
   5  12   2       81.26      120.38     14.08 o 
   6  12   2      124.59      156.54     16.20 o 
   7  12   2      116.06      127.61     17.07 o 
  -8  13   2        4.07       13.89     17.48 o 
  -7  13   2       34.04       35.35     15.05 o 
  -6  13   2      253.75      289.05     12.37 o 
  -5  13   2        0.75        8.60     12.93 o 
  -4  13   2       38.57       39.52     10.76 o 
  -3  13   2       20.53       14.56      8.39 o 
  -2  13   2      335.82      342.19      9.49 o 
  -1  13   2        7.83        6.58      5.52 o 
   0  13   2       36.84       43.57      8.32 o 
   1  13   2        2.21        0.19      5.27 o 
   2  13   2      108.59      123.17      8.54 o 
   3  13   2       55.76       56.23      4.61 o 
   4  13   2        0.68        0.24      9.27 o 
   5  13   2       47.74       49.10     13.19 o 
   6  13   2       41.49       39.05     15.41 o 
   7  13   2        1.32        6.09     16.30 o 
  -7  14   2      426.32      436.78     33.45 o 
  -6  14   2        3.63       11.94     13.10 o 
  -5  14   2       46.61       63.38     10.39 o 
  -4  14   2      532.72      559.37     16.15 o 
  -3  14   2      163.91      181.11     10.67 o 
  -2  14   2     1813.23     1873.96     22.58 o 
  -1  14   2     2908.07     2836.42     20.22 o 
   0  14   2      650.40      632.00     15.30 o 
   1  14   2      739.05      703.73      9.86 o 
   2  14   2      420.04      369.13     10.87 o 
   3  14   2      462.49      427.42      7.76 o 
   4  14   2     1100.77     1122.55     25.78 o 
   5  14   2      388.05      422.09     18.06 o 
   6  14   2       70.07       97.10     17.55 o 
   7  14   2       53.97       72.28     18.23 o 
  -7  15   2       69.99       53.62     16.14 o 
  -6  15   2       67.91       72.72     11.82 o 
  -5  15   2      307.34      321.23     13.12 o 
  -4  15   2      231.80      200.95     13.01 o 
  -3  15   2      382.77      367.18     12.85 o 
  -2  15   2      245.54      226.53      9.50 o 
  -1  15   2      902.74      887.52     15.94 o 
   0  15   2      131.18      124.92     13.61 o 
   1  15   2      229.90      227.96      7.59 o 
   2  15   2       18.87        6.22      9.57 o 
   3  15   2        0.16        6.61      9.30 o 
   4  15   2      339.54      298.86     12.75 o 
   5  15   2       11.47        6.82     10.61 o 
   6  15   2       41.95       21.56     14.83 o 
   7  15   2        3.56        4.25     17.02 o 
  -7  16   2      537.87      513.68     23.19 o 
  -6  16   2      373.80      390.43     15.79 o 
  -5  16   2        3.60        0.94     10.14 o 
  -4  16   2        9.26        3.49     10.89 o 
  -3  16   2      592.02      562.39     14.65 o 
  -2  16   2     2601.47     2556.23     37.78 o 
  -1  16   2     2043.17     1962.39     18.96 o 
   0  16   2      791.40      816.22     18.08 o 
   1  16   2       61.51       66.25      6.92 o 
   2  16   2        3.94        3.11     10.39 o 
   3  16   2      801.80      773.26     15.66 o 
   4  16   2      934.69      945.12     22.59 o 
   5  16   2      113.62      109.89     11.90 o 
   6  16   2      177.95      197.48     13.88 o 
   7  16   2      141.25      146.65     15.22 o 
  -7  17   2       45.68       37.77     17.48 o 
  -6  17   2        0.00        8.51     15.82 o 
  -5  17   2       13.41       15.13     10.69 o 
  -4  17   2      265.62      241.97     13.60 o 
  -3  17   2       31.33       21.50      9.58 o 
  -2  17   2      981.59      915.71     15.59 o 
  -1  17   2       36.10       41.11      7.48 o 
   0  17   2      100.39       92.24     11.79 o 
   1  17   2       18.28       20.99      8.81 o 
   2  17   2      684.92      657.46     30.62 o 
   3  17   2      244.86      229.61     11.57 o 
   4  17   2        5.96        5.72     10.29 o 
   5  17   2       20.38       28.30     11.50 o 
   6  17   2        0.02        5.10     11.74 o 
  -6  18   2      298.29      273.84     19.39 o 
  -5  18   2       44.80       45.53     15.15 o 
  -4  18   2       10.67        9.69     11.34 o 
  -3  18   2     1399.19     1284.97     20.28 o 
  -2  18   2     1401.41     1331.88     18.41 o 
  -1  18   2       49.40       55.99      7.68 o 
   0  18   2      247.27      272.41      9.06 o 
   1  18   2      898.92      942.61     19.54 o 
   2  18   2      506.86      516.95     16.45 o 
   3  18   2      104.36       93.84     10.47 o 
   4  18   2       60.32       65.11     10.97 o 
   5  18   2      195.48      177.51     13.19 o 
   6  18   2      170.23      159.71     14.30 o 
  -6  19   2      100.63      108.57     18.16 o 
  -5  19   2        1.33        1.96     15.64 o 
  -4  19   2        4.22        7.35     20.52 o 
  -3  19   2       15.77       14.99     19.18 o 
  -2  19   2       20.57       37.60     19.56 o 
  -1  19   2       39.81       41.92      7.83 o 
   0  19   2        6.69        3.46      6.52 o 
   1  19   2       90.01       93.61     10.32 o 
   2  19   2       12.23       15.80     11.37 o 
   3  19   2       22.36       25.45     10.20 o 
   4  19   2        0.13        1.71     10.83 o 
   5  19   2        0.10        0.74     11.44 o 
   6  19   2       16.40       16.72     12.92 o 
  -6  20   2       67.22       76.02     17.45 o 
  -5  20   2      226.32      210.73     18.20 o 
  -4  20   2      865.17      773.19     34.43 o 
  -3  20   2      931.36      863.83     33.67 o 
  -2  20   2      262.24      281.28     23.74 o 
  -1  20   2       89.22      122.75     21.02 o 
   0  20   2        8.94       17.06     11.66 o 
   1  20   2       60.60       77.47     10.31 o 
   2  20   2      745.71      742.87     21.33 o 
   3  20   2      613.08      615.63     16.09 o 
   4  20   2      141.12      155.65     12.73 o 
   5  20   2       69.68       68.80     12.62 o 
  -5  21   2        6.16        4.28     15.66 o 
  -4  21   2       52.50       34.53     22.72 o 
  -3  21   2      157.29      141.98     23.53 o 
  -2  21   2      250.84      192.15     23.76 o 
  -1  21   2       26.27       19.32     19.96 o 
   0  21   2       19.49        7.83     12.03 o 
   1  21   2        5.91        8.68     11.94 o 
   2  21   2        0.00        2.23     11.76 o 
   3  21   2        3.31        8.99     10.80 o 
   4  21   2       44.65       39.49     11.84 o 
   5  21   2        0.06        6.13     12.32 o 
  -5  22   2       70.08       71.42     23.20 o 
  -4  22   2      239.04      262.46     27.44 o 
  -3  22   2      489.83      496.83     30.80 o 
  -2  22   2      153.81      151.88     23.71 o 
  -1  22   2      119.71      122.83     22.29 o 
   0  22   2      277.17      273.30     16.29 o 
   1  22   2      161.98      184.61     14.66 o 
   2  22   2      151.30      184.25     19.60 o 
   3  22   2      363.07      357.93     14.65 o 
   4  22   2      198.67      193.39     13.56 o 
   5  22   2       39.48       58.36     13.46 o 
  -4  23   2       13.12       18.88     23.26 o 
  -3  23   2       13.06       17.77     22.64 o 
  -2  23   2        6.79       -1.67     21.62 o 
  -1  23   2        7.27        4.96     20.52 o 
   0  23   2       81.68       63.00     14.08 o 
   1  23   2        2.77        2.41     12.56 o 
   2  23   2       91.01       81.12     14.43 o 
   3  23   2       12.42       14.53     11.34 o 
   4  23   2       25.66       45.28     12.67 o 
  -4  24   2      103.32      135.68     27.87 o 
  -3  24   2       98.61      133.68     26.53 o 
  -2  24   2       83.42       69.36     23.46 o 
  -1  24   2      205.91      214.63     26.60 o 
   0  24   2      464.49      407.54     29.20 o 
   1  24   2      341.74      320.50     17.69 o 
   2  24   2      152.72      161.33     16.39 o 
   3  24   2      181.59      178.08     13.73 o 
   4  24   2      201.71      214.11     15.38 o 
  -3  25   2        4.49       -2.77     23.81 o 
  -2  25   2      111.83       97.48     25.17 o 
  -1  25   2        3.83       23.60     22.05 o 
   0  25   2      107.90      134.25     16.17 o 
   1  25   2       14.29       11.40     13.82 o 
   2  25   2        8.41        9.73     13.62 o 
   3  25   2       11.55        2.19     12.37 o 
  -2  26   2       48.16       36.17     24.24 o 
  -1  26   2      245.44      240.75     28.51 o 
   0  26   2      391.36      464.28     20.90 o 
   1  26   2      297.16      266.35     18.13 o 
   2  26   2      210.32      189.85     17.36 o 
  -1  27   2       27.59       49.96     26.28 o 
   0  27   2       13.85       30.22     25.62 o 
  -9   1   3       94.84       79.76     11.49 o 
  -8   1   3       72.73       60.32      9.84 o 
  -7   1   3      160.39      150.02      9.58 o 
  -6   1   3      188.45      209.66      9.37 o 
  -5   1   3      105.00      115.26      7.30 o 
  -4   1   3      608.87      587.50      9.04 o 
  -3   1   3     3375.30     3421.60     44.23 o 
  -2   1   3     2641.01     2725.59     24.71 o 
  -1   1   3     2278.69     2277.49     17.72 o 
   0   1   3     2093.28     2092.46     17.30 o 
   1   1   3      473.39      436.40      4.04 o 
   2   1   3     2172.97     2002.94     12.02 o 
   3   1   3     3485.59     3426.27     22.10 o 
   4   1   3     1606.51     1690.52     38.30 o 
   5   1   3      784.74      846.44     25.41 o 
   6   1   3        7.14       22.98     11.52 o 
   7   1   3       31.78       21.36     12.30 o 
   8   1   3       85.82      126.78     19.94 o 
  -9   2   3        1.62        3.23     10.76 o 
  -8   2   3        0.84       -5.45      9.30 o 
  -7   2   3        1.97       -0.44      8.28 o 
  -6   2   3       64.63       75.96      8.29 o 
  -5   2   3      200.24      197.38      8.15 o 
  -4   2   3      643.40      598.72      7.88 o 
  -3   2   3      372.67      419.22      5.47 o 
  -2   2   3       22.52       28.65      3.53 o 
  -1   2   3      137.48      144.54      4.85 o 
   0   2   3     1128.22     1139.75     13.04 o 
   1   2   3        6.08        2.96      2.33 o 
   2   2   3      119.33      124.68      3.83 o 
   3   2   3      117.92       94.53      7.82 o 
   4   2   3        0.01       20.44      8.43 o 
   5   2   3       16.06        6.98     10.56 o 
   6   2   3      874.56      810.60     18.09 o 
   7   2   3        0.04       11.73     12.17 o 
   8   2   3      317.83      275.81     17.27 o 
  -9   3   3       15.50       22.29     12.58 o 
  -8   3   3      109.15      107.75     10.38 o 
  -7   3   3      124.57      128.50      9.44 o 
  -6   3   3      732.97      728.79     12.74 o 
  -5   3   3     2877.89     2916.21     19.79 o 
  -4   3   3     1026.39     1000.69     11.52 o 
  -2   3   3     1032.59     1004.25      7.51 o 
  -1   3   3     3929.98     4031.93     27.48 o 
   0   3   3      571.52      529.94      3.73 o 
   1   3   3     1843.74     1761.85     11.36 o 
   2   3   3     3598.67     3629.58     25.80 o 
   3   3   3     1789.61     1800.50     36.98 o 
   4   3   3      838.96      829.88     18.53 o 
   5   3   3      169.64      183.65     11.88 o 
   6   3   3      180.61      158.47     12.76 o 
   7   3   3       69.98       66.07     13.60 o 
   8   3   3       15.88       46.05     15.01 o 
  -8   4   3        2.61        1.70     11.06 o 
  -7   4   3        2.11       -0.75      9.77 o 
  -6   4   3       70.43       52.31      7.92 o 
  -5   4   3      643.26      637.58     10.86 o 
  -4   4   3       14.86       16.64      4.98 o 
  -3   4   3     2131.29     2281.50     17.94 o 
  -2   4   3      178.83      197.41      3.97 o 
  -1   4   3      584.97      626.08      8.87 o 
   0   4   3      235.94      219.20      3.46 o 
   1   4   3     2254.81     2543.33     19.31 o 
   2   4   3       57.31       55.43      2.44 o 
   3   4   3        5.20       18.26      2.55 o 
   4   4   3       33.08        8.34      8.47 o 
   5   4   3      169.04      201.59      9.20 o 
   6   4   3       33.19       29.79     12.11 o 
   7   4   3      245.46      241.07     15.40 o 
   8   4   3       23.21       22.01     14.56 o 
  -8   5   3       28.01       36.85     11.50 o 
  -7   5   3      243.37      238.91     12.52 o 
  -6   5   3      969.41      969.28     18.07 o 
  -5   5   3     1328.56     1253.97     20.43 o 
  -4   5   3     1076.96     1013.90     12.73 o 
  -3   5   3      230.29      156.12      5.69 o 
  -2   5   3     1218.26     1071.76      9.53 o 
  -1   5   3     7451.09     7731.94     25.15 o 
   0   5   3     3094.35     3119.39     24.82 o 
   1   5   3        5.32        5.01      2.04 o 
   2   5   3       57.37       54.45      4.83 o 
   3   5   3      709.02      696.27     16.11 o 
   4   5   3     1044.55      930.04     41.14 o 
   5   5   3      603.26      566.10     13.54 o 
   6   5   3      350.26      318.14     15.43 o 
   7   5   3      128.43      115.71     14.52 o 
   8   5   3       58.38       51.71     15.16 o 
  -8   6   3        5.50       13.95     11.15 o 
  -7   6   3       24.18       15.80     10.18 o 
  -6   6   3       14.64       14.24     10.97 o 
  -5   6   3       75.78       81.68      9.37 o 
  -4   6   3      148.21      185.35      7.69 o 
  -3   6   3      368.69      396.75      9.82 o 
  -2   6   3     2736.45     3075.55     17.20 o 
  -1   6   3     1205.79     1337.04     11.02 o 
   0   6   3      705.63      748.59      8.65 o 
   1   6   3      478.41      556.37      4.38 o 
   2   6   3      111.78      137.36      5.61 o 
   3   6   3        1.52       -0.07      7.16 o 
   4   6   3        4.87       10.14      8.80 o 
   5   6   3       20.54       32.57     10.54 o 
   6   6   3       40.91       39.65     12.00 o 
   7   6   3        0.95        9.80     13.07 o 
   8   6   3       22.77       29.92     14.80 o 
  -8   7   3       49.61       63.39     11.92 o 
  -7   7   3      166.95      165.88     14.51 o 
  -6   7   3      296.98      298.76     12.21 o 
  -5   7   3     1038.34     1000.93     15.70 o 
  -4   7   3     1378.52     1289.07     13.88 o 
  -3   7   3     1800.74     1794.61     17.13 o 
  -2   7   3     3259.78     3407.88     13.29 o 
  -1   7   3     1585.42     1500.63     18.10 o 
   0   7   3     1571.62     1524.70     10.05 o 
   1   7   3      322.13      311.46      3.83 o 
   2   7   3        8.63        9.50      4.65 o 
   3   7   3      838.32      877.31     13.13 o 
   4   7   3      720.64      766.08     19.03 o 
   5   7   3      310.78      282.72     12.84 o 
   6   7   3      180.33      154.86     13.13 o 
   7   7   3      325.45      304.96     15.86 o 
   8   7   3      300.50      281.81     18.17 o 
  -8   8   3       32.58       21.90     11.45 o 
  -7   8   3        0.72       -7.13     10.52 o 
  -6   8   3       67.31       70.25     10.12 o 
  -5   8   3        2.89        2.15      8.94 o 
  -4   8   3        5.48        5.34      7.53 o 
  -3   8   3       12.33       11.62      4.21 o 
  -2   8   3      208.07      232.33      6.04 o 
  -1   8   3      436.28      449.83      9.57 o 
   0   8   3      495.58      496.93      6.44 o 
   1   8   3      260.68      286.47      4.11 o 
   2   8   3       22.00       44.15      4.97 o 
   3   8   3      154.74      198.21      9.25 o 
   4   8   3      203.60      177.46     10.51 o 
   5   8   3       71.99       60.71     11.05 o 
   6   8   3        0.32        2.49     11.93 o 
   7   8   3        3.80       11.63     12.89 o 
   8   8   3       26.42       33.32     17.07 o 
  -8   9   3      111.71      114.89     15.23 o 
  -7   9   3      299.54      304.60     13.86 o 
  -6   9   3      295.25      290.81     12.46 o 
  -5   9   3      242.48      241.52     11.06 o 
  -4   9   3      584.62      557.27     12.48 o 
  -3   9   3     2163.43     2259.20     19.83 o 
  -2   9   3     2474.45     2502.05     19.42 o 
  -1   9   3      572.09      495.00     10.53 o 
   0   9   3      716.41      692.66      8.59 o 
   1   9   3     1869.22     1961.73     11.53 o 
   2   9   3      815.90      881.97      8.39 o 
   3   9   3      626.24      684.05     12.69 o 
   4   9   3      586.25      601.13     13.82 o 
   5   9   3       97.56       95.78     11.06 o 
   6   9   3      146.23      146.70     13.54 o 
   7   9   3      396.40      406.40     23.91 o 
   8   9   3       95.91       99.14     19.54 o 
  -8  10   3        4.20        5.50     12.12 o 
  -7  10   3        9.88        6.93     11.03 o 
  -6  10   3       94.09       72.08     10.34 o 
  -5  10   3        1.33        8.44      9.04 o 
  -4  10   3      279.78      296.35     10.43 o 
  -3  10   3       10.58        9.94      4.25 o 
  -2  10   3        6.61        7.80      3.91 o 
  -1  10   3      112.71      121.97      7.86 o 
   0  10   3       81.90       83.45      5.39 o 
   1  10   3        2.99        1.05      3.42 o 
   2  10   3        8.42       19.53      4.89 o 
   3  10   3       12.59       18.23     10.28 o 
   4  10   3       37.12       14.56      9.26 o 
   5  10   3      151.57      113.68     11.23 o 
   6  10   3       84.91       65.22     15.85 o 
   7  10   3       13.46       11.22     15.64 o 
  -8  11   3       97.31      102.96     21.28 o 
  -7  11   3      218.42      209.48     13.15 o 
  -6  11   3      319.99      333.59     13.28 o 
  -5  11   3       93.45       99.65      9.86 o 
  -4  11   3      875.14      910.14     16.61 o 
  -3  11   3      619.82      639.33     10.38 o 
  -2  11   3       93.57       85.35      5.40 o 
  -1  11   3     1833.79     1846.43     21.98 o 
   0  11   3     1424.19     1382.08     13.16 o 
   1  11   3      851.26      802.38      7.63 o 
   2  11   3     1427.30     1390.45     15.50 o 
   3  11   3     1001.49      969.00     15.05 o 
   4  11   3      938.83      966.11     20.88 o 
   5  11   3      212.43      255.85     15.69 o 
   6  11   3        7.58       18.93     14.33 o 
   7  11   3       48.69       56.09     17.04 o 
  -8  12   3        0.00       -4.94     16.21 o 
  -7  12   3        0.27        3.82     11.35 o 
  -6  12   3       17.47       14.95     10.04 o 
  -5  12   3      208.85      217.67     10.76 o 
  -4  12   3        9.25       22.51      8.60 o 
  -3  12   3      197.63      188.76      6.94 o 
  -2  12   3       34.64       51.93     13.86 o 
  -1  12   3       37.14       38.95     13.95 o 
   0  12   3       88.73       92.44      6.58 o 
   1  12   3       52.22       50.17      4.29 o 
   2  12   3      122.27      118.55      6.36 o 
   3  12   3        0.40        1.37      8.00 o 
   4  12   3      117.39      107.13     12.97 o 
   5  12   3        8.80        9.39     13.26 o 
   6  12   3       10.44       22.50     14.79 o 
   7  12   3        3.85       -4.72     15.72 o 
  -7  13   3      256.84      260.38     17.15 o 
  -6  13   3      619.06      643.95     16.11 o 
  -5  13   3       57.40       61.59      8.59 o 
  -4  13   3       36.10       32.62     10.49 o 
  -3  13   3      595.48      614.39     13.02 o 
  -2  13   3     1836.65     1854.42     14.26 o 
  -1  13   3      686.11      792.45     25.32 o 
   0  13   3      714.93      687.06     14.39 o 
   1  13   3     2310.15     2183.09     20.10 o 
   2  13   3     1819.19     1699.22     30.49 o 
   3  13   3      143.65      127.35      9.39 o 
   4  13   3      188.02      190.64     11.23 o 
   5  13   3      597.63      626.50     30.61 o 
   6  13   3       62.87       90.57     15.02 o 
   7  13   3        0.92       -1.60     17.07 o 
  -7  14   3       11.95       15.08     13.80 o 
  -6  14   3      114.39      104.74     10.17 o 
  -5  14   3       28.48       39.15      9.96 o 
  -4  14   3      922.74      930.33     18.07 o 
  -3  14   3        7.28       16.20      8.00 o 
  -2  14   3      600.05      577.09     10.30 o 
  -1  14   3        2.88       -7.57     15.44 o 
   0  14   3       96.95       95.60      9.81 o 
   1  14   3       35.90       31.44      5.27 o 
   2  14   3        9.02        8.24      6.22 o 
   3  14   3       77.76       74.04      9.41 o 
   4  14   3       28.74       22.23      9.47 o 
   5  14   3       45.02       33.18     10.95 o 
   6  14   3        1.02       11.29     14.66 o 
   7  14   3        1.00       -1.47     17.15 o 
  -7  15   3      215.37      244.41     23.36 o 
  -6  15   3      618.56      651.36     38.56 o 
  -5  15   3      320.27      341.34     13.10 o 
  -4  15   3      118.31      114.69     11.14 o 
  -3  15   3       45.14       55.64      8.57 o 
  -2  15   3      820.55      833.01     10.71 o 
  -1  15   3     1653.61     1689.71     37.12 o 
   0  15   3     5286.85     5007.16    147.67 o 
   1  15   3     1027.22     1004.69     13.89 o 
   2  15   3      137.10      156.67      9.69 o 
   3  15   3      106.39       86.24      9.72 o 
   4  15   3      400.06      396.27     13.50 o 
   5  15   3      278.51      300.85     13.86 o 
   6  15   3      272.46      293.11     15.05 o 
   7  15   3       86.32      102.92     19.38 o 
  -7  16   3        2.79        9.14     16.47 o 
  -6  16   3        0.26        5.94     15.28 o 
  -5  16   3       84.83       75.88     15.70 o 
  -4  16   3       64.78       66.94     10.70 o 
  -3  16   3      133.77      136.71      9.27 o 
  -2  16   3     1037.72      995.47     11.87 o 
  -1  16   3       18.48        9.40      4.34 o 
   0  16   3     2456.10     2220.91     28.84 o 
   1  16   3      146.32      140.76     10.00 o 
   2  16   3       59.95       64.75      9.11 o 
   3  16   3      273.50      234.52     11.40 o 
   4  16   3      245.18      205.65     12.22 o 
   5  16   3        0.00        1.79     10.55 o 
   6  16   3        2.62        7.42     12.39 o 
  -7  17   3      191.21      189.93     20.16 o 
  -6  17   3      395.93      413.07     21.49 o 
  -5  17   3      594.93      590.22     21.90 o 
  -4  17   3      380.84      420.16     27.46 o 
  -3  17   3        5.98        0.51     18.51 o 
  -2  17   3       36.19       35.31     18.55 o 
  -1  17   3     1861.81     1779.30     40.47 o 
   0  17   3     1923.82     1877.17     36.36 o 
   1  17   3      152.77      176.98     10.80 o 
   2  17   3       53.74       56.94      9.18 o 
   3  17   3      477.52      478.81     16.48 o 
   4  17   3      250.25      247.74     12.87 o 
   5  17   3       72.41       85.00     11.81 o 
   6  17   3      153.88      145.73     13.84 o 
  -6  18   3        9.09       15.09     16.19 o 
  -5  18   3       18.56       25.79     15.94 o 
  -4  18   3       22.11       10.02     20.62 o 
  -3  18   3        5.92        0.49     19.39 o 
  -2  18   3       19.25       22.65     18.78 o 
  -1  18   3       67.01       56.23     18.85 o 
   0  18   3       49.21       44.57     11.61 o 
   1  18   3       13.28        7.89      8.94 o 
   2  18   3       12.98       15.96      9.00 o 
   3  18   3       77.20       78.94     10.17 o 
   4  18   3        7.30        5.11     10.35 o 
   5  18   3        0.08        1.42     11.56 o 
   6  18   3        1.01        6.32     12.60 o 
  -6  19   3      119.71      138.53     30.97 o 
  -5  19   3      380.11      377.07     20.68 o 
  -4  19   3      417.00      395.11     28.88 o 
  -3  19   3      183.56      161.73     23.46 o 
  -2  19   3     1004.67      969.66     34.71 o 
  -1  19   3     1032.90      965.95     33.61 o 
   0  19   3       22.20        7.41     10.77 o 
   1  19   3        5.07       10.80      9.50 o 
   2  19   3      502.40      533.12     14.10 o 
   3  19   3      352.62      363.28     13.70 o 
   4  19   3      265.39      282.66     13.76 o 
   5  19   3      160.89      162.85     13.93 o 
  -6  20   3        5.17        3.55     16.78 o 
  -5  20   3       42.61       37.44     16.09 o 
  -4  20   3      127.78      151.60     25.09 o 
  -3  20   3       24.19       24.28     20.77 o 
  -2  20   3        3.69       12.95     20.17 o 
  -1  20   3        9.86       21.63     20.22 o 
   0  20   3      110.25       92.60     12.76 o 
   1  20   3        2.70        0.86      9.65 o 
   2  20   3       23.23       18.76      9.61 o 
   3  20   3        2.19        1.50     10.21 o 
   4  20   3        2.48        4.10     11.15 o 
   5  20   3        0.06       -4.54     11.96 o 
  -5  21   3      312.14      311.10     20.95 o 
  -4  21   3      288.45      270.38     27.84 o 
  -3  21   3      311.42      323.31     27.34 o 
  -2  21   3      616.89      552.19     30.21 o 
  -1  21   3      399.87      398.56     27.54 o 
   0  21   3      123.70      158.64     23.02 o 
   1  21   3       62.07       80.34     12.95 o 
   2  21   3       72.14      111.39     11.15 o 
   3  21   3      135.05      143.18     12.03 o 
   4  21   3      195.08      207.70     13.90 o 
   5  21   3      164.08      170.60     14.79 o 
  -5  22   3       16.27       22.65     17.32 o 
  -4  22   3       13.53       23.77     23.36 o 
  -3  22   3       37.00       47.14     22.73 o 
  -2  22   3       30.09       23.70     21.39 o 
  -1  22   3       35.09       13.18     21.10 o 
   0  22   3        0.02       -0.44     20.41 o 
   1  22   3        4.53       -3.87     12.34 o 
   2  22   3        0.28        4.09     10.48 o 
   3  22   3       52.50       46.47     11.36 o 
   4  22   3       12.76        9.28     11.80 o 
  -4  23   3      332.55      343.29     31.31 o 
  -3  23   3      127.72      126.81     26.13 o 
  -2  23   3       80.33       99.77     23.81 o 
  -1  23   3      309.17      335.78     27.29 o 
   0  23   3      173.49      151.76     24.48 o 
   1  23   3      147.89      148.78     14.80 o 
   2  23   3      375.56      404.10     14.93 o 
   3  23   3      126.16      132.70     12.91 o 
   4  23   3       61.23       59.33     16.53 o 
  -4  24   3       43.05       38.61     26.58 o 
  -3  24   3       78.61       69.56     25.46 o 
  -2  24   3        2.60       -4.59     22.81 o 
  -1  24   3        0.09        0.25     22.11 o 
   0  24   3       33.79       26.04     22.19 o 
   1  24   3        1.58       -1.68     13.80 o 
   2  24   3       22.78       38.51     11.36 o 
   3  24   3       18.37       16.09     12.15 o 
  -3  25   3      116.62      147.78     27.36 o 
  -2  25   3      104.61      114.60     26.28 o 
  -1  25   3      169.35      163.23     26.45 o 
   0  25   3      151.53      154.74     17.56 o 
   1  25   3      175.80      180.93     23.11 o 
   2  25   3      238.11      236.31     14.49 o 
  -2  26   3       49.80       46.61     25.48 o 
  -1  26   3       74.01      100.56     27.43 o 
   0  26   3        9.47        7.14     16.04 o 
   1  26   3      137.92      139.38     16.87 o 
  -8   0   4      363.67      358.74     18.43 o 
  -7   0   4      208.05      160.72     13.96 o 
  -6   0   4      283.50      303.91     14.21 o 
  -5   0   4        9.94        6.05      8.59 o 
  -4   0   4      122.45      109.52      8.27 o 
  -3   0   4     1505.92     1426.74     15.25 o 
  -2   0   4      851.31      860.71     20.87 o 
  -1   0   4     2294.75     2285.45     38.25 o 
   0   0   4     2544.10     2527.91     49.76 o 
   1   0   4     2086.31     2118.31     12.72 o 
   2   0   4     1675.00     1419.43     61.55 o 
   3   0   4      766.54      616.15     20.14 o 
   4   0   4     1345.50     1182.76     30.06 o 
   5   0   4      312.21      305.67     23.91 o 
   6   0   4       75.63       91.94     23.31 o 
   7   0   4      212.73      216.72     27.53 o 
   8   0   4       11.80       34.21     26.86 o 
  -8   1   4       75.86       58.61     10.21 o 
  -7   1   4      105.54       92.90      9.17 o 
  -6   1   4      102.90      100.70      8.36 o 
  -5   1   4       94.66       93.80      7.05 o 
  -4   1   4       13.92       17.03      5.35 o 
  -3   1   4        4.57        5.04      4.11 o 
  -2   1   4        3.58        7.10      3.61 o 
  -1   1   4       14.48       14.18      4.62 o 
   0   1   4       89.27      100.85      3.19 o 
   1   1   4       50.18       54.11      2.60 o 
   2   1   4       41.19       42.77      4.57 o 
   3   1   4        0.02        1.85      5.68 o 
   4   1   4       67.96       89.09      9.77 o 
   5   1   4        0.83       -3.73     10.78 o 
   6   1   4       76.70       65.81     15.90 o 
   7   1   4       44.77       61.61     16.97 o 
   8   1   4        3.74       30.16     18.14 o 
  -8   2   4       98.98       90.57     10.34 o 
  -7   2   4       28.15       25.37      8.64 o 
  -6   2   4       74.37       80.01      7.94 o 
  -5   2   4      461.93      492.30     10.02 o 
  -4   2   4     1929.01     1927.02     17.79 o 
  -3   2   4     1429.58     1404.61     11.28 o 
  -2   2   4      582.63      528.11      5.99 o 
  -1   2   4     1737.08     1683.27     14.56 o 
   0   2   4     1372.28     1349.94     14.87 o 
   1   2   4     1241.37     1203.97     10.43 o 
   2   2   4     1213.54     1174.17     17.12 o 
   3   2   4      728.69      656.42      8.92 o 
   4   2   4     1358.29     1289.04     17.71 o 
   5   2   4      796.48      866.85     17.69 o 
   6   2   4       42.71       78.59     12.37 o 
   7   2   4       21.33       44.12     13.75 o 
   8   2   4       29.07       48.65     19.85 o 
  -8   3   4      149.16      122.56     10.61 o 
  -7   3   4       29.89       32.18      8.65 o 
  -6   3   4       50.80       61.12      8.00 o 
  -5   3   4      323.11      307.96      9.02 o 
  -4   3   4      128.14      124.46      6.52 o 
  -3   3   4        1.49        0.23      3.93 o 
  -2   3   4      555.62      695.20     13.96 o 
  -1   3   4     1462.49     1616.11     13.54 o 
   1   3   4        6.42        4.92      2.82 o 
   2   3   4       69.06       64.90      4.04 o 
   3   3   4      459.08      440.07      9.44 o 
   4   3   4        0.82        0.39      5.07 o 
   5   3   4       63.06      116.90     11.77 o 
   6   3   4       22.41       11.38     11.86 o 
   7   3   4       54.18       65.50     13.94 o 
   8   3   4       27.21       37.32     14.77 o 
  -8   4   4        1.35       -2.91     11.48 o 
  -7   4   4       20.92       31.20     10.61 o 
  -6   4   4      555.72      571.83     11.85 o 
  -5   4   4     1937.35     1931.62     32.65 o 
  -4   4   4     1303.43     1226.61     10.66 o 
  -3   4   4     1600.17     1618.74     15.71 o 
  -2   4   4     1842.36     1910.73     15.25 o 
   0   4   4      926.63      890.37      9.90 o 
   1   4   4     3844.81     4103.44     25.42 o 
   2   4   4      693.65      756.63      7.66 o 
   3   4   4      118.26       99.12      4.11 o 
   4   4   4      279.09      261.24      6.35 o 
   5   4   4      843.14      874.14     17.11 o 
   6   4   4      495.34      488.70     16.28 o 
   7   4   4        9.37       11.97     13.70 o 
   8   4   4       41.46       29.39     14.89 o 
  -8   5   4        0.63        0.38     11.49 o 
  -7   5   4       41.57       52.98     11.07 o 
  -6   5   4       66.26       55.78      9.94 o 
  -5   5   4      100.13       95.49      9.92 o 
  -4   5   4        7.67        5.77      5.42 o 
  -3   5   4      151.66      164.13      4.92 o 
  -2   5   4        1.46        1.32      4.73 o 
  -1   5   4     3024.70     3320.18     31.61 o 
   0   5   4     1958.51     2148.33     19.51 o 
   1   5   4      439.28      495.40      8.60 o 
   2   5   4      420.58      480.76      8.00 o 
   3   5   4      130.62      131.61      8.52 o 
   4   5   4       84.92       66.75      9.63 o 
   5   5   4        0.01       16.70     10.41 o 
   6   5   4       20.60       40.33     11.82 o 
   7   5   4       42.52       40.35     13.68 o 
   8   5   4        4.91       14.68     15.30 o 
  -8   6   4      153.62      181.49     13.69 o 
  -7   6   4      139.41      159.24     12.32 o 
  -6   6   4      352.11      344.96     12.85 o 
  -5   6   4     1137.37     1073.89     17.25 o 
  -4   6   4      996.96      956.20     14.17 o 
  -3   6   4     1780.76     1678.77     20.09 o 
  -2   6   4      920.98      891.00      9.14 o 
  -1   6   4      294.37      247.65      6.28 o 
   0   6   4     4858.86     5087.56     25.73 o 
   1   6   4     2228.07     2367.70     23.47 o 
   2   6   4       11.33       10.45      4.86 o 
   3   6   4      125.14      138.31      9.00 o 
   4   6   4      307.01      347.80     12.03 o 
   5   6   4      346.89      352.54     13.44 o 
   6   6   4      441.06      393.16     21.71 o 
   7   6   4       80.09       61.89     13.74 o 
  -8   7   4       81.57       76.65     12.80 o 
  -7   7   4        0.00        5.81     10.70 o 
  -6   7   4       21.52       23.25      9.82 o 
  -5   7   4        0.98        2.58      9.54 o 
  -4   7   4        9.89        8.18      6.09 o 
  -3   7   4       45.19       41.89      4.10 o 
  -2   7   4       93.11      129.29      5.26 o 
  -1   7   4      201.35      195.51      8.04 o 
   0   7   4     1182.30     1311.51      9.07 o 
   1   7   4       20.17       17.09      2.54 o 
   2   7   4      578.00      610.19      8.50 o 
   3   7   4        0.48        3.82      7.47 o 
   4   7   4        5.51        5.73      9.36 o 
   5   7   4       10.55       11.63     10.61 o 
   6   7   4       58.33       42.62     12.50 o 
   7   7   4       24.89       24.37     13.41 o 
  -8   8   4      147.82      157.84     13.93 o 
  -7   8   4      245.12      240.14     13.65 o 
  -6   8   4      236.09      241.70     12.43 o 
  -5   8   4      490.80      502.62     16.30 o 
  -4   8   4      972.49      932.86     12.39 o 
  -3   8   4      866.00      880.01      8.84 o 
  -2   8   4     1056.19      979.00     21.13 o 
  -1   8   4     2677.38     2691.67     16.05 o 
   0   8   4     1393.21     1367.15     11.26 o 
   1   8   4       64.16       50.24      2.82 o 
   2   8   4      454.80      487.81      9.13 o 
   3   8   4      725.14      811.37     13.52 o 
   4   8   4      354.82      388.65     12.75 o 
   5   8   4      254.01      255.37     12.73 o 
   6   8   4       77.03       55.61     12.28 o 
   7   8   4       73.32       65.56     14.44 o 
  -8   9   4       57.21       52.75     12.84 o 
  -7   9   4      116.47       98.99     12.17 o 
  -6   9   4       24.77        9.70     12.09 o 
  -5   9   4       17.76       24.38     11.37 o 
  -4   9   4        5.02       -0.18      6.86 o 
  -3   9   4       25.80       28.91      4.26 o 
  -2   9   4        2.85        1.21      2.28 o 
  -1   9   4       13.48       13.41      3.53 o 
   0   9   4      176.54      175.42      5.96 o 
   1   9   4       32.17       30.58      2.73 o 
   2   9   4       18.71       21.62      4.48 o 
   3   9   4        8.48        1.72      8.03 o 
   4   9   4       29.19        7.45      9.38 o 
   5   9   4        7.30        3.89     10.24 o 
   6   9   4       71.96       66.13     12.42 o 
   7   9   4        3.69        4.13     13.73 o 
  -8  10   4       91.80      111.17     13.86 o 
  -7  10   4      295.82      282.96     18.78 o 
  -6  10   4      264.28      276.12     15.67 o 
  -5  10   4      269.86      275.27     14.72 o 
  -4  10   4      580.08      619.09     18.05 o 
  -3  10   4      629.39      664.31      8.39 o 
  -2  10   4      970.43      917.87     18.25 o 
  -1  10   4      979.77      948.38     26.96 o 
   0  10   4      846.61      791.33     12.33 o 
   1  10   4      999.21      962.43      8.56 o 
   2  10   4      555.85      528.50      8.92 o 
   3  10   4      531.20      528.39     10.00 o 
   4  10   4      449.65      451.66     18.94 o 
   5  10   4      220.92      226.06     12.65 o 
   6  10   4      155.27      162.75     13.67 o 
   7  10   4       65.57       71.24     17.51 o 
  -8  11   4       13.67       27.51     12.80 o 
  -7  11   4       16.29        8.79     13.63 o 
  -6  11   4       37.37       26.34     12.92 o 
  -5  11   4       22.85       19.63     11.37 o 
  -4  11   4        2.08        0.49     12.00 o 
  -3  11   4        0.17        1.50      4.46 o 
  -2  11   4      150.73      146.38     17.08 o 
  -1  11   4      232.54      216.92      9.31 o 
   0  11   4        1.59        3.20      6.56 o 
   1  11   4       19.85       24.39      3.15 o 
   2  11   4       44.75       44.44      5.52 o 
   3  11   4        1.65        7.84      7.78 o 
   4  11   4       30.35       13.99      9.47 o 
   5  11   4       14.68        0.00     10.30 o 
   6  11   4        0.24        7.07     14.34 o 
   7  11   4        4.65       -3.57     17.24 o 
  -7  12   4       99.19       92.56     22.16 o 
  -6  12   4       68.93       69.49     13.57 o 
  -5  12   4      525.02      539.64     15.33 o 
  -4  12   4      418.43      446.80     17.21 o 
  -3  12   4        3.98        3.50      4.51 o 
  -2  12   4      998.38      994.58     28.87 o 
  -1  12   4     2248.46     2225.26     55.90 o 
   0  12   4      374.66      357.96     10.46 o 
   1  12   4      586.86      543.79     13.24 o 
   2  12   4     1053.87      980.12     23.18 o 
   3  12   4      632.67      601.71     13.04 o 
   4  12   4      424.15      403.79     12.73 o 
   5  12   4      233.37      252.67     16.58 o 
   6  12   4      155.03      195.05     17.69 o 
   7  12   4       30.92       37.77     19.87 o 
  -7  13   4       16.12       19.75     14.49 o 
  -6  13   4       40.79       40.49     11.56 o 
  -5  13   4       36.96       29.80     10.63 o 
  -4  13   4        1.49        5.30     17.68 o 
  -3  13   4      409.46      406.21     23.71 o 
  -2  13   4       45.41       33.46     16.84 o 
  -1  13   4       58.57       56.46     16.68 o 
   0  13   4       10.88       14.40      5.96 o 
   1  13   4       90.16       73.29      3.74 o 
   2  13   4       17.30       13.48      3.03 o 
   3  13   4       45.48       65.93      8.88 o 
   4  13   4        9.17        6.68      9.31 o 
   5  13   4        1.01       -2.12     13.65 o 
   6  13   4        1.68        3.35     14.41 o 
   7  13   4        4.62       -8.15     17.53 o 
  -7  14   4       84.17       86.89     13.16 o 
  -6  14   4      415.53      408.03     15.93 o 
  -5  14   4      581.70      575.70     20.51 o 
  -4  14   4      365.52      348.94     25.19 o 
  -3  14   4      144.83      122.06     19.64 o 
  -2  14   4       78.29       58.23     17.92 o 
  -1  14   4     2713.06     2822.04     45.57 o 
   0  14   4     2077.49     2101.92     23.09 o 
   1  14   4      839.77      759.54     25.14 o 
   2  14   4     1845.63     1735.17     12.07 o 
   3  14   4      232.79      215.41     10.58 o 
   4  14   4        3.74        4.40      9.34 o 
   5  14   4      103.86      114.49     11.64 o 
   6  14   4      112.08      150.92     17.92 o 
  -7  15   4       14.85        5.47     15.98 o 
  -6  15   4       51.46       33.96     15.60 o 
  -5  15   4        1.07        1.44     13.92 o 
  -4  15   4       24.99       12.11     19.32 o 
  -3  15   4        1.76        2.31     17.61 o 
  -2  15   4      238.35      242.01     21.27 o 
  -1  15   4       60.18       63.86     18.75 o 
   0  15   4      776.29      805.94     28.81 o 
   1  15   4        2.05        4.09      7.17 o 
   2  15   4     1133.16     1118.07     20.01 o 
   3  15   4        8.04       10.92      8.75 o 
   4  15   4      324.37      296.29     12.68 o 
   5  15   4       26.93       25.86     10.83 o 
   6  15   4        0.19        9.53     15.64 o 
  -7  16   4       77.77      102.62     18.51 o 
  -6  16   4      388.13      409.60     21.22 o 
  -5  16   4      338.18      355.69     19.46 o 
  -4  16   4      729.98      782.73     32.79 o 
  -3  16   4      596.72      667.66     29.36 o 
  -2  16   4      319.46      280.15     23.36 o 
  -1  16   4        7.94       13.51     17.68 o 
   0  16   4     3153.66     3071.47     50.28 o 
   1  16   4     2542.05     2547.67     20.31 o 
   2  16   4      317.78      335.44     11.62 o 
   3  16   4       27.85       30.60      9.23 o 
   4  16   4       18.73        6.12     10.15 o 
   5  16   4       86.85       89.39     11.90 o 
   6  16   4      132.08      173.35     18.40 o 
  -6  17   4        0.81       -2.12     15.87 o 
  -5  17   4        3.86       14.18     14.74 o 
  -4  17   4       25.96       20.38     21.20 o 
  -3  17   4        0.66       -0.44     19.54 o 
  -2  17   4        9.15        2.98     18.11 o 
  -1  17   4       82.60       95.25     19.90 o 
   0  17   4      137.65      157.26     20.79 o 
   1  17   4      949.73      881.98     13.59 o 
   2  17   4      349.68      328.60     11.79 o 
   3  17   4      331.04      308.62     12.37 o 
   4  17   4       57.70       47.34     10.77 o 
   5  17   4        5.44        0.22     14.52 o 
   6  17   4       22.47       22.52     16.24 o 
  -6  18   4      110.45      102.71     17.59 o 
  -5  18   4      484.75      471.80     21.77 o 
  -4  18   4      285.44      284.22     26.63 o 
  -3  18   4      630.14      645.29     31.68 o 
  -2  18   4     1060.82     1076.45     35.53 o 
  -1  18   4       20.70       27.40     18.44 o 
   0  18   4      165.59      180.22     21.73 o 
   1  18   4      668.04      678.10     16.35 o 
   2  18   4       31.58       55.62      9.49 o 
   3  18   4       35.97       46.75     10.03 o 
   4  18   4      202.14      191.42     12.56 o 
   5  18   4      296.99      308.32     19.11 o 
  -6  19   4       19.62       30.16     17.26 o 
  -5  19   4        0.10       -2.73     16.23 o 
  -4  19   4        2.25       -2.21     21.61 o 
  -3  19   4       21.49       20.71     20.73 o 
  -2  19   4        0.02       -4.68     20.45 o 
  -1  19   4        0.09       -4.26     19.74 o 
   0  19   4      107.04       92.63     21.17 o 
   1  19   4        2.40       -0.56      8.78 o 
   2  19   4       80.39       76.65     10.06 o 
   3  19   4        1.23        5.36      9.86 o 
   4  19   4        1.32       -2.31     13.98 o 
   5  19   4       20.16       38.21     16.25 o 
  -5  20   4      192.94      182.73     18.89 o 
  -4  20   4      341.62      342.07     30.05 o 
  -3  20   4      322.31      350.17     28.26 o 
  -2  20   4      449.48      481.45     29.44 o 
  -1  20   4      449.64      515.49     29.42 o 
   0  20   4      363.87      373.86     27.01 o 
   1  20   4      141.76      167.49     10.64 o 
   2  20   4       13.88       31.07     10.38 o 
   3  20   4       39.66       46.87     13.62 o 
   4  20   4      141.99      125.24     16.42 o 
   5  20   4      172.97      183.54     18.70 o 
  -5  21   4       30.34       32.50     25.17 o 
  -4  21   4       42.07       34.82     24.99 o 
  -3  21   4        3.16       11.12     22.43 o 
  -2  21   4        9.79        3.12     21.92 o 
  -1  21   4       83.07       68.21     22.50 o 
   0  21   4       29.85       21.70     21.15 o 
   1  21   4        1.08        0.59      9.46 o 
   2  21   4       13.18        5.88     12.49 o 
   3  21   4       27.41       13.44     13.25 o 
   4  21   4        0.01       -2.32     15.01 o 
  -4  22   4      144.63      122.54     26.79 o 
  -3  22   4      528.48      536.15     33.10 o 
  -2  22   4      283.04      334.58     28.67 o 
  -1  22   4       61.58       67.09     23.34 o 
   0  22   4      126.99      130.46     24.58 o 
   1  22   4      284.60      284.08     16.33 o 
   2  22   4      200.48      219.84     15.94 o 
   3  22   4       86.60      114.75     15.53 o 
   4  22   4       91.82      105.35     16.85 o 
  -4  23   4       62.25       64.22     26.43 o 
  -3  23   4       61.73       69.37     25.51 o 
  -2  23   4      168.26      159.42     27.29 o 
  -1  23   4       12.03       -0.39     22.69 o 
   0  23   4        0.57       -2.85     22.61 o 
   1  23   4       10.09       16.35     13.32 o 
   2  23   4       10.04        6.69     13.98 o 
   3  23   4       30.41       32.29     15.40 o 
  -3  24   4       37.30       71.11     27.30 o 
  -2  24   4      152.81      189.85     28.01 o 
  -1  24   4      214.87      246.40     28.40 o 
   0  24   4      217.28      220.60     22.89 o 
   1  24   4      199.13      189.57     25.54 o 
   2  24   4       27.34       19.84     14.72 o 
  -2  25   4       60.59       53.49     25.72 o 
  -1  25   4      109.29      125.73     27.28 o 
   0  25   4        0.90       -2.79     16.53 o 
   1  25   4        0.00       -4.74     22.48 o 
  -8   1   5      436.86      428.30     21.46 o 
  -7   1   5     1344.77     1290.26     17.43 o 
  -6   1   5      102.05      109.30      8.10 o 
  -5   1   5       46.09       36.11      6.57 o 
  -4   1   5      524.30      566.28      9.05 o 
  -3   1   5      834.16      780.31      8.52 o 
  -2   1   5     1116.88     1054.89      9.62 o 
  -1   1   5     1183.88     1123.13      8.85 o 
   0   1   5      728.66      713.72     10.83 o 
   1   1   5     1741.03     1751.68     14.70 o 
   2   1   5      665.55      596.69      8.15 o 
   3   1   5      763.14      670.25     11.42 o 
   4   1   5     1252.99     1099.47     38.57 o 
   5   1   5      146.54      127.76     15.60 o 
   6   1   5      104.37      106.99     17.26 o 
   7   1   5       99.64      147.78     18.97 o 
  -8   2   5        0.85       15.73     11.93 o 
  -7   2   5       48.91       41.62      8.81 o 
  -6   2   5      253.32      246.56      9.36 o 
  -5   2   5        0.03        0.54      6.34 o 
  -4   2   5       12.06       11.15      5.40 o 
  -3   2   5       13.20       12.37      3.82 o 
  -2   2   5      441.58      418.42      9.56 o 
  -1   2   5       78.59       78.05      2.69 o 
   0   2   5       13.57       17.26      3.30 o 
   1   2   5       30.37       29.49      2.45 o 
   2   2   5      245.46      272.68      6.89 o 
   3   2   5       91.66       88.89      7.11 o 
   4   2   5      104.86      114.07     13.42 o 
   5   2   5       39.21       46.53     14.68 o 
   6   2   5       15.99       -0.17     15.77 o 
   7   2   5        2.02       19.27     17.31 o 
  -8   3   5      752.72      720.54     18.88 o 
  -7   3   5       43.34       51.23     10.96 o 
  -6   3   5       84.82       68.38      7.85 o 
  -5   3   5      458.62      470.09      9.85 o 
  -4   3   5     1103.34     1132.35     11.49 o 
  -3   3   5     1003.70      976.52     14.44 o 
  -2   3   5     2243.91     2233.43     21.23 o 
  -1   3   5     1729.04     1776.75     15.37 o 
   0   3   5      341.74      293.31      4.77 o 
   1   3   5      662.93      608.20      6.60 o 
   2   3   5     1374.22     1406.64     19.82 o 
   3   3   5      402.92      406.33      8.00 o 
   4   3   5       81.32       68.32     10.10 o 
   5   3   5      345.76      348.78     13.79 o 
   6   3   5      328.45      328.56     33.02 o 
   7   3   5       92.53      107.92     18.02 o 
  -8   4   5        0.10       -2.29     12.19 o 
  -7   4   5       89.93       84.35     11.51 o 
  -6   4   5        1.20       -3.05      9.49 o 
  -5   4   5       51.97       62.77      9.39 o 
  -4   4   5       59.79       54.21      8.65 o 
  -3   4   5      410.98      447.44     15.24 o 
  -2   4   5       58.46       75.92      7.47 o 
  -1   4   5      517.49      540.92     10.57 o 
   0   4   5     1153.48     1247.38     14.49 o 
   1   4   5      259.98      247.88      4.81 o 
   2   4   5        0.06        2.43      4.77 o 
   3   4   5      125.36      123.44      5.71 o 
   4   4   5      190.53      177.95     11.15 o 
   5   4   5       24.75       10.37     10.44 o 
   6   4   5        3.93       21.96     12.51 o 
   7   4   5        1.32       19.45     13.74 o 
  -8   5   5       10.18       18.21     12.17 o 
  -7   5   5       11.05        0.46     11.10 o 
  -6   5   5      478.79      496.91     14.51 o 
  -5   5   5      917.55      924.13     22.08 o 
  -4   5   5      961.54      949.90     15.38 o 
  -3   5   5     2418.41     2427.37     22.98 o 
  -2   5   5      719.11      692.24     12.20 o 
  -1   5   5      825.33      801.99     11.93 o 
   0   5   5      873.87      844.26      9.45 o 
   1   5   5       34.84       33.69      3.84 o 
   2   5   5     1911.14     2140.63     45.06 o 
   3   5   5     1247.62     1287.58     29.61 o 
   4   5   5       75.09       56.16     10.20 o 
   5   5   5       69.57       78.99     11.23 o 
   6   5   5      458.21      432.76     27.08 o 
   7   5   5      143.35      112.49     14.72 o 
  -8   6   5       72.09       57.58     13.09 o 
  -7   6   5       10.14       12.68     11.05 o 
  -6   6   5        8.57        7.89     10.10 o 
  -5   6   5        9.58        9.49      9.37 o 
  -4   6   5       10.89        4.49      8.73 o 
  -3   6   5       99.50      109.66      7.06 o 
  -2   6   5       35.45       38.90      5.62 o 
  -1   6   5       53.55       47.05      4.68 o 
   0   6   5        2.20        0.96      4.49 o 
   1   6   5      196.15      195.38      4.82 o 
   2   6   5      422.17      433.83     12.22 o 
   3   6   5      121.02      135.40      9.33 o 
   4   6   5      238.41      244.25     18.78 o 
   5   6   5       24.46       26.63     10.56 o 
   6   6   5        2.06       10.73     12.32 o 
   7   6   5       13.29       13.42     13.66 o 
  -8   7   5        4.20       10.29     12.57 o 
  -7   7   5      141.90      153.92     12.79 o 
  -6   7   5      590.92      591.12     15.88 o 
  -5   7   5      377.99      347.68     12.83 o 
  -4   7   5     1096.15     1099.26     17.05 o 
  -3   7   5     1925.92     1865.61     15.86 o 
  -2   7   5      441.71      434.38      7.69 o 
  -1   7   5      379.14      320.13     14.87 o 
   0   7   5     1679.88     1706.90     12.14 o 
   1   7   5      927.06      970.37      9.06 o 
   2   7   5      257.62      294.32      6.47 o 
   3   7   5      137.51      173.04      9.76 o 
   4   7   5      177.91      199.16     11.17 o 
   5   7   5      325.49      348.62     19.80 o 
   6   7   5      151.63      162.28     14.07 o 
   7   7   5       60.55       47.23     14.52 o 
  -8   8   5        9.01       12.08     12.72 o 
  -7   8   5      197.92      175.25     13.26 o 
  -6   8   5       41.53       35.09     10.79 o 
  -5   8   5        1.28        3.61      9.65 o 
  -4   8   5       24.15       28.02      9.86 o 
  -3   8   5        8.83        2.10      6.28 o 
  -2   8   5       19.19       22.72      4.47 o 
  -1   8   5       44.14       39.57      4.06 o 
   0   8   5      133.37      142.59      3.87 o 
   1   8   5        2.06        0.82      4.10 o 
   2   8   5       16.50       23.77      4.81 o 
   3   8   5        8.20       16.02      8.20 o 
   4   8   5       58.06       80.79     10.23 o 
   5   8   5        2.27        0.82     10.98 o 
   6   8   5       68.34       54.46     12.61 o 
   7   8   5        9.11       -1.06     14.07 o 
  -8   9   5       77.23       89.92     13.80 o 
  -7   9   5       96.00       96.80     12.53 o 
  -6   9   5      279.87      285.05     13.79 o 
  -5   9   5      595.23      581.44     15.08 o 
  -4   9   5      509.65      511.56     14.50 o 
  -3   9   5      601.76      618.57     11.34 o 
  -2   9   5     1225.11     1214.80     24.32 o 
  -1   9   5      699.11      719.26     27.09 o 
   0   9   5      593.53      559.48      8.52 o 
   1   9   5      979.09      918.75     14.34 o 
   2   9   5      336.47      347.77      6.23 o 
   3   9   5      184.00      206.76     11.73 o 
   4   9   5      402.84      414.19     13.52 o 
   5   9   5      150.46      163.52     12.45 o 
   6   9   5       57.57       80.19     13.10 o 
   7   9   5      101.33       89.50     14.94 o 
  -7  10   5       34.22       32.23     12.05 o 
  -6  10   5      179.82      141.03     12.49 o 
  -5  10   5       74.73       68.24      9.49 o 
  -4  10   5        4.13        2.30      9.64 o 
  -3  10   5       21.52       11.45      3.00 o 
  -2  10   5        5.40        1.57      6.45 o 
  -1  10   5       77.76       69.60      3.67 o 
   0  10   5        4.72        2.63      4.95 o 
   1  10   5       20.07       19.88      3.24 o 
   2  10   5       72.68       69.79      5.81 o 
   3  10   5       10.81       15.14      6.55 o 
   4  10   5        4.41        0.55      9.72 o 
   5  10   5       16.04        5.99     11.30 o 
   6  10   5       25.19       24.53     12.69 o 
   7  10   5        0.19       -8.65     14.33 o 
  -7  11   5      212.20      197.53     17.20 o 
  -6  11   5      258.42      278.52     14.16 o 
  -5  11   5      139.09      149.48     12.08 o 
  -4  11   5       94.40      113.52     21.43 o 
  -3  11   5      514.08      621.74     25.64 o 
  -2  11   5      651.52      645.84     11.85 o 
  -1  11   5      458.17      433.60      6.80 o 
   0  11   5     1096.62     1068.37     14.81 o 
   1  11   5     1080.04     1023.08      9.27 o 
   2  11   5      480.76      470.32      8.36 o 
   3  11   5      246.21      244.93     10.17 o 
   4  11   5      178.63      159.83     10.97 o 
   5  11   5      172.92      182.21     13.45 o 
   6  11   5      129.31      163.61     18.44 o 
  -7  12   5       32.47       35.01     12.81 o 
  -6  12   5      127.30      134.10     11.36 o 
  -5  12   5       25.26       25.09     11.05 o 
  -4  12   5       93.02       71.59     13.26 o 
  -3  12   5        0.74       -2.23     16.56 o 
  -2  12   5       77.59       61.09      4.55 o 
  -1  12   5        2.43        0.08      4.21 o 
   0  12   5      229.71      234.97      7.74 o 
   1  12   5        0.15        2.89      4.68 o 
   2  12   5       60.36       69.32      7.44 o 
   3  12   5       59.50       53.85      8.12 o 
   4  12   5        2.31        1.75      8.95 o 
   5  12   5       50.88       47.72     14.27 o 
   6  12   5        3.19       12.39     15.39 o 
  -7  13   5      214.69      227.80     13.48 o 
  -6  13   5      133.07      131.44     13.25 o 
  -5  13   5      361.43      377.92     14.97 o 
  -4  13   5      276.86      258.06     23.85 o 
  -3  13   5       30.86       33.98     17.55 o 
  -2  13   5      249.21      276.28     21.26 o 
  -1  13   5      128.70      135.08      7.70 o 
   0  13   5      454.95      444.36     13.55 o 
   1  13   5     2711.08     2662.79     15.58 o 
   2  13   5      787.37      764.24     12.89 o 
   3  13   5       32.01       26.64      8.16 o 
   4  13   5      317.54      289.15     16.44 o 
   5  13   5      226.65      221.61     17.26 o 
   6  13   5       33.82       48.84     16.54 o 
  -7  14   5       37.04       32.21     11.67 o 
  -6  14   5       21.31       22.87     12.09 o 
  -5  14   5      105.80       66.66     14.77 o 
  -4  14   5        7.77        4.50     20.15 o 
  -3  14   5       28.98       35.93     18.04 o 
  -2  14   5       46.78       58.52     18.17 o 
  -1  14   5      885.98      852.83     26.72 o 
   0  14   5      189.21      193.73      8.16 o 
   1  14   5      543.18      550.88     13.73 o 
   2  14   5       72.62       73.36      8.20 o 
   3  14   5       94.93      120.00     13.17 o 
   4  14   5       53.36       83.46     13.98 o 
   5  14   5       22.56       19.65     14.31 o 
   6  14   5       52.59       56.08     16.49 o 
  -6  15   5       65.42       72.37     16.17 o 
  -5  15   5      317.16      307.59     26.20 o 
  -4  15   5     1257.07     1235.77     39.08 o 
  -3  15   5      618.81      608.99     29.36 o 
  -2  15   5       12.06        3.27     17.46 o 
  -1  15   5      223.60      195.07      9.62 o 
   0  15   5       43.84       54.73      8.98 o 
   1  15   5     2474.79     2534.83     30.34 o 
   2  15   5     1350.27     1410.17     23.60 o 
   3  15   5      395.14      373.98     21.65 o 
   4  15   5      274.69      269.99     16.60 o 
   5  15   5        1.31        1.88     14.65 o 
   6  15   5        0.95        8.57     16.64 o 
  -6  16   5       73.57       47.86     16.02 o 
  -5  16   5       22.39       20.77     14.53 o 
  -4  16   5        1.39        6.31     21.29 o 
  -3  16   5      212.58      216.39     23.52 o 
  -2  16   5       99.03      101.02     20.51 o 
  -1  16   5       20.06       21.19      7.86 o 
   0  16   5       13.04        9.03      8.63 o 
   1  16   5       60.79       66.70     10.83 o 
   2  16   5       92.22       84.06     12.64 o 
   3  16   5      269.90      281.80     16.19 o 
   4  16   5       68.91       79.44     14.75 o 
   5  16   5      137.92       93.50     16.10 o 
  -6  17   5       92.67      115.26     17.94 o 
  -5  17   5      125.88      140.41     25.54 o 
  -4  17   5      410.86      351.20     28.07 o 
  -3  17   5      795.40      795.07     33.75 o 
  -2  17   5      285.28      298.07     24.65 o 
  -1  17   5      386.04      400.00     26.05 o 
   0  17   5      187.83      214.20     11.85 o 
   1  17   5        5.60       12.45     10.38 o 
   2  17   5      776.19      820.35     29.50 o 
   3  17   5      714.83      747.12     20.91 o 
   4  17   5        9.49        8.16     14.26 o 
   5  17   5        1.24       -2.47     15.07 o 
  -5  18   5        5.87       -0.02     23.31 o 
  -4  18   5       30.82       26.44     22.19 o 
  -3  18   5       59.90       49.72     21.77 o 
  -2  18   5      117.00      115.18     22.64 o 
  -1  18   5      173.20      179.41     23.07 o 
   0  18   5       13.21       11.70     19.50 o 
   1  18   5      264.27      243.90     15.14 o 
   2  18   5       22.89       25.04     12.06 o 
   3  18   5        1.60        0.48     12.50 o 
   4  18   5        8.05        3.29     14.65 o 
   5  18   5       52.73       46.58     16.54 o 
  -5  19   5      170.22      186.77     28.87 o 
  -4  19   5      151.29      146.58     25.49 o 
  -3  19   5      349.26      339.42     28.40 o 
  -2  19   5      467.26      524.46     30.54 o 
  -1  19   5      628.34      641.27     31.23 o 
   0  19   5      359.24      393.35     27.79 o 
   1  19   5       27.04       40.98     11.39 o 
   2  19   5      199.73      218.92     15.01 o 
   3  19   5       66.48       84.33     13.80 o 
   4  19   5        5.31       -2.08     14.97 o 
  -5  20   5        9.51       -9.61     25.78 o 
  -4  20   5        0.09       -5.00     23.60 o 
  -3  20   5        3.02       -0.39     22.56 o 
  -2  20   5        1.57       -5.49     21.86 o 
  -1  20   5        4.06       12.83     21.14 o 
   0  20   5       10.00        4.94     20.73 o 
   1  20   5       12.90       15.65     21.25 o 
   2  20   5       35.47       36.34     13.02 o 
   3  20   5       14.49       20.56     13.31 o 
   4  20   5        5.13       10.48     15.58 o 
  -4  21   5      132.43      136.32     27.80 o 
  -3  21   5      381.72      362.69     31.44 o 
  -2  21   5      481.81      483.63     31.68 o 
  -1  21   5      181.86      223.91     26.24 o 
   0  21   5       63.93       83.44     22.96 o 
   1  21   5       93.29       94.62     22.36 o 
   2  21   5       94.64       96.02     23.05 o 
   3  21   5      146.89      194.41     19.61 o 
  -4  22   5       26.77       21.49     24.86 o 
  -3  22   5       70.53       75.97     25.55 o 
  -2  22   5        1.48        2.26     23.49 o 
  -1  22   5       90.98       89.75     24.03 o 
   0  22   5       80.64       67.03     23.60 o 
   1  22   5       34.06       18.20     21.45 o 
   2  22   5        0.70       -7.36     23.14 o 
   3  22   5       20.47       16.66     23.00 o 
  -3  23   5      136.28      124.22     27.66 o 
  -2  23   5       77.92       89.10     25.61 o 
  -1  23   5      279.39      301.48     28.98 o 
   0  23   5      158.17      165.47     18.42 o 
   1  23   5       62.78       53.36     23.60 o 
   2  23   5      110.33      105.17     25.44 o 
  -2  24   5        0.02        8.31     25.13 o 
  -1  24   5       18.63        7.71     24.88 o 
   0  24   5      108.69      119.08     18.65 o 
   1  24   5        7.07       13.56     23.90 o 
  -8   0   6      112.85      116.87     25.91 o 
  -7   0   6      332.88      303.11     27.28 o 
  -6   0   6      931.71      919.08     34.30 o 
  -5   0   6     1080.03     1143.69     28.87 o 
  -4   0   6      150.36      133.07      8.82 o 
  -3   0   6       23.08       14.59      6.14 o 
  -2   0   6     2134.22     2151.26     20.70 o 
  -1   0   6     1292.97     1226.38     31.59 o 
   0   0   6     1330.09     1273.57     13.21 o 
   1   0   6      607.28      582.11      9.73 o 
   2   0   6        3.86       -0.25      6.84 o 
   3   0   6     1032.82      972.24     28.37 o 
   4   0   6      928.88      894.31     29.02 o 
   5   0   6       81.69       60.59     21.45 o 
   6   0   6      201.90      175.71     24.99 o 
   7   0   6       74.90       84.89     26.16 o 
  -8   1   6        0.56       18.14     16.78 o 
  -7   1   6       19.96       26.92     16.02 o 
  -6   1   6       41.99       43.49     10.05 o 
  -5   1   6       63.98       58.27      6.61 o 
  -4   1   6      767.46      767.22      9.89 o 
  -3   1   6       36.57       39.77      4.20 o 
  -2   1   6      357.12      325.00      5.19 o 
  -1   1   6       13.88       11.39      3.05 o 
   0   1   6      159.64      153.52      4.74 o 
   1   1   6      120.55      112.29      4.07 o 
   2   1   6       89.70       88.24      5.46 o 
   3   1   6      281.14      272.53     14.24 o 
   4   1   6        0.00       17.37     11.90 o 
   5   1   6       38.07       18.06     14.54 o 
   6   1   6        0.40        2.12     15.85 o 
   7   1   6        0.37       20.97     18.17 o 
  -8   2   6      187.29      190.01     19.27 o 
  -7   2   6      659.90      616.26     23.13 o 
  -6   2   6      885.82      861.51     17.00 o 
  -5   2   6       96.59      103.30      9.49 o 
  -4   2   6       85.22       71.74      5.54 o 
  -3   2   6      301.36      303.58      6.91 o 
  -2   2   6     1899.46     1898.44     18.13 o 
  -1   2   6      945.37      896.09     18.51 o 
   0   2   6      709.48      673.41      8.58 o 
   1   2   6      982.92      926.41     16.07 o 
   2   2   6      540.24      506.84      7.74 o 
   3   2   6      358.56      335.41     14.77 o 
   4   2   6      254.98      254.53     15.16 o 
   5   2   6      194.14      163.25     15.77 o 
   6   2   6      127.46      103.51     17.27 o 
   7   2   6       37.94       48.07     18.00 o 
  -8   3   6       26.09       22.99     17.25 o 
  -7   3   6        0.12       -3.45     15.62 o 
  -6   3   6       23.62       30.99     10.20 o 
  -5   3   6      305.44      267.38     11.21 o 
  -4   3   6      234.29      208.90      6.10 o 
  -3   3   6      123.21      124.84      9.55 o 
  -2   3   6       15.03        8.07      7.36 o 
  -1   3   6        3.42        4.45      6.42 o 
   0   3   6      130.35      111.20      5.93 o 
   1   3   6      351.38      330.49      7.15 o 
   2   3   6      131.53      120.63      5.99 o 
   3   3   6      285.99      273.00     13.88 o 
   4   3   6      123.89       86.36     13.40 o 
   5   3   6       11.15       14.98     13.84 o 
   6   3   6        2.00       -3.38     16.18 o 
   7   3   6        0.27        5.83     18.23 o 
  -8   4   6      163.75      170.37     19.38 o 
  -7   4   6      165.55      182.97     18.25 o 
  -6   4   6      213.05      236.29     12.98 o 
  -5   4   6       30.17       37.62      9.07 o 
  -4   4   6      426.49      455.23     12.40 o 
  -3   4   6     1178.85     1169.28     16.84 o 
  -2   4   6     1146.93     1154.57     15.58 o 
  -1   4   6     1620.35     1604.51     16.55 o 
   0   4   6      295.86      286.78      5.75 o 
   1   4   6      257.97      252.73      6.83 o 
   2   4   6      823.80      817.57     11.92 o 
   3   4   6      287.10      314.92     14.74 o 
   4   4   6      274.43      274.97     15.66 o 
   5   4   6      144.48      152.93     15.81 o 
   6   4   6        2.46       -8.28     16.27 o 
   7   4   6       48.67       44.69     18.24 o 
  -8   5   6        1.06        7.95     17.17 o 
  -7   5   6       81.33       60.83     11.94 o 
  -6   5   6       31.43       18.82     10.19 o 
  -5   5   6      148.67      128.91     10.52 o 
  -4   5   6      304.26      333.72     11.91 o 
  -3   5   6       15.50       16.63      9.44 o 
  -2   5   6      537.27      546.52     13.50 o 
  -1   5   6       10.04       10.55      5.46 o 
   0   5   6       77.04       71.30      4.20 o 
   1   5   6       61.73       55.51      5.30 o 
   2   5   6      104.15      108.29     10.26 o 
   3   5   6       78.56       62.60     11.99 o 
   4   5   6        0.47        3.28      9.53 o 
   5   5   6      126.20      114.02     15.44 o 
   6   5   6       32.59       17.41     16.10 o 
  -7   6   6       56.11       83.48     12.19 o 
  -6   6   6       12.58       22.99     10.43 o 
  -5   6   6      274.36      262.78     12.14 o 
  -4   6   6     1707.37     1653.57     23.58 o 
  -3   6   6     1712.08     1776.30     20.81 o 
  -2   6   6      902.38      880.23     15.75 o 
  -1   6   6      771.05      762.38     10.50 o 
   0   6   6      283.51      280.80      7.71 o 
   1   6   6      254.69      269.43      6.63 o 
   2   6   6      458.67      488.71     27.13 o 
   3   6   6      148.81      204.01     10.25 o 
   4   6   6      174.82      216.82     12.12 o 
   5   6   6      160.43      168.23     12.56 o 
   6   6   6       26.68       21.29     12.73 o 
  -7   7   6       13.29       11.34     11.83 o 
  -6   7   6      124.01      114.00     11.99 o 
  -5   7   6       37.93       30.70     10.16 o 
  -4   7   6      117.79      124.62     11.28 o 
  -3   7   6       11.02        8.16      9.34 o 
  -2   7   6       27.00       35.15      6.21 o 
  -1   7   6       33.93       34.20      5.16 o 
   0   7   6        0.02        2.48      5.27 o 
   1   7   6        0.03       -1.52      5.64 o 
   2   7   6       25.84       24.74      7.71 o 
   3   7   6      161.87      130.27      9.61 o 
   4   7   6       17.46       14.19      9.39 o 
   5   7   6      177.98      203.05     13.00 o 
   6   7   6        8.57       22.74     12.60 o 
  -7   8   6      243.27      257.57     14.61 o 
  -6   8   6       66.39       67.33     11.48 o 
  -5   8   6      175.79      195.14     10.44 o 
  -4   8   6     1053.30      994.26     20.95 o 
  -3   8   6     1078.58     1035.23     17.46 o 
  -2   8   6      666.85      677.60     19.06 o 
  -1   8   6      740.15      741.31     16.90 o 
   0   8   6      564.71      564.65      8.36 o 
   1   8   6      211.45      205.59      6.20 o 
   2   8   6      453.07      528.81     11.29 o 
   3   8   6      288.09      338.97     14.21 o 
   4   8   6       45.53       67.39     10.26 o 
   5   8   6       98.84      126.31     12.51 o 
   6   8   6      112.62      144.31     16.51 o 
  -7   9   6        0.18       -8.35     12.01 o 
  -6   9   6       68.94       57.61     12.01 o 
  -5   9   6      150.96      107.67     10.07 o 
  -4   9   6        5.12        3.04     10.34 o 
  -3   9   6        0.01        0.76      9.77 o 
  -2   9   6       81.08       50.79      4.39 o 
  -1   9   6      134.14      122.79     10.79 o 
   0   9   6       10.95       11.85      3.85 o 
   1   9   6        0.34       -1.04      4.56 o 
   2   9   6        7.49       12.69      7.14 o 
   3   9   6        0.12        6.53      8.27 o 
   4   9   6        9.46       18.35     10.06 o 
   5   9   6        1.95        7.30     11.29 o 
   6   9   6        0.09       11.66     12.77 o 
  -7  10   6      238.33      237.06     15.23 o 
  -6  10   6      302.06      296.39     12.94 o 
  -5  10   6       88.84       96.95     10.20 o 
  -4  10   6      265.93      289.41     13.37 o 
  -3  10   6      520.76      522.63     14.52 o 
  -2  10   6      380.83      433.33     15.20 o 
  -1  10   6      509.45      524.91     15.05 o 
   0  10   6      665.73      623.30      9.22 o 
   1  10   6      404.45      375.38      6.85 o 
   2  10   6      287.35      302.42      9.75 o 
   3  10   6      533.99      569.65     19.42 o 
   4  10   6      298.78      283.52     12.84 o 
   5  10   6       12.34       14.62     11.21 o 
   6  10   6       38.79       53.36     13.43 o 
  -7  11   6        0.81        7.23     11.17 o 
  -6  11   6        7.72        3.73     10.30 o 
  -5  11   6      183.98      153.23     10.94 o 
  -4  11   6       38.61       27.79     10.68 o 
  -3  11   6       87.85       63.02     12.49 o 
  -2  11   6       25.89       19.07     11.10 o 
  -1  11   6        5.58       10.40      9.91 o 
   0  11   6        0.05        0.74      4.98 o 
   1  11   6        1.98        0.57      5.83 o 
   2  11   6       56.10       49.21     10.61 o 
   3  11   6       12.38       13.97      8.85 o 
   4  11   6       18.04        8.61     10.15 o 
   5  11   6       13.28        2.43     13.86 o 
   6  11   6        0.76        7.51     15.69 o 
  -7  12   6      121.92      122.54     12.70 o 
  -6  12   6      316.85      314.45     13.50 o 
  -5  12   6      600.93      603.00     14.93 o 
  -4  12   6      103.82      118.52     12.31 o 
  -3  12   6        2.87        6.09     11.90 o 
  -2  12   6      209.42      234.64     13.58 o 
  -1  12   6      337.50      354.88     13.94 o 
   0  12   6      248.27      238.31      7.50 o 
   1  12   6      750.20      682.56     14.07 o 
   2  12   6     1085.69     1047.06     20.37 o 
   3  12   6      520.74      500.95     17.41 o 
   4  12   6       36.85       33.85     13.48 o 
   5  12   6        4.68        7.25     14.67 o 
   6  12   6      113.25      125.39     17.92 o 
  -6  13   6       15.90        9.68     10.84 o 
  -5  13   6      128.20      120.57     11.34 o 
  -4  13   6        1.64       11.31     13.57 o 
  -3  13   6      292.11      246.62     15.78 o 
  -2  13   6        7.05        7.24     11.44 o 
  -1  13   6       40.06       23.96     10.36 o 
   0  13   6       15.20       21.24      9.53 o 
   1  13   6       27.44       22.49      9.01 o 
   2  13   6       61.14       83.62     11.34 o 
   3  13   6       15.09       29.50     12.54 o 
   4  13   6       22.24       18.60     13.96 o 
   5  13   6        0.16       -3.84     14.84 o 
  -6  14   6       62.32       60.39     11.63 o 
  -5  14   6      348.79      365.20     15.86 o 
  -4  14   6      257.71      280.20     17.47 o 
  -3  14   6      447.44      472.99     18.23 o 
  -2  14   6      562.33      569.23     18.04 o 
  -1  14   6       47.00       53.58     11.05 o 
   0  14   6        4.54        5.82      9.34 o 
   1  14   6       64.78       64.72      9.75 o 
   2  14   6      857.22      844.97     20.29 o 
   3  14   6     1265.69     1244.29     29.75 o 
   4  14   6       79.57       78.68     14.32 o 
   5  14   6       12.36       22.68     15.35 o 
  -6  15   6       10.97        5.92     13.03 o 
  -5  15   6       59.00       64.01     16.41 o 
  -4  15   6        0.05        4.51     14.50 o 
  -3  15   6        7.16       17.36     13.16 o 
  -2  15   6        0.83        8.41     12.12 o 
  -1  15   6      286.69      266.72     14.42 o 
   0  15   6       55.75       47.10     10.46 o 
   1  15   6        0.14       -2.53     19.53 o 
   2  15   6        1.62        2.72     10.93 o 
   3  15   6      165.50      174.07     14.93 o 
   4  15   6       14.09       15.74     14.49 o 
   5  15   6      119.70      133.29     17.41 o 
  -6  16   6       51.46       38.61     13.93 o 
  -5  16   6       10.15       16.59     18.52 o 
  -4  16   6      267.93      295.74     27.90 o 
  -3  16   6     1227.45     1185.68     38.70 o 
  -2  16   6      470.89      469.40     17.90 o 
  -1  16   6       31.62       42.40     11.66 o 
   0  16   6      181.09      190.21     21.62 o 
   1  16   6       54.25       63.21     20.20 o 
   2  16   6       37.35       37.81     20.79 o 
   3  16   6      608.13      607.61     20.01 o 
   4  16   6      536.88      549.18     48.44 o 
   5  16   6       37.12       25.28     16.50 o 
  -5  17   6       32.11       16.79     24.64 o 
  -4  17   6      183.00      188.21     25.88 o 
  -3  17   6       23.18       21.53     21.13 o 
  -2  17   6      214.52      223.77     21.57 o 
  -1  17   6       81.60       69.30     12.82 o 
   0  17   6       18.42       38.74     20.50 o 
   1  17   6       20.82       23.94     21.58 o 
   2  17   6       68.68       56.77     22.41 o 
   3  17   6        0.63       10.67     21.12 o 
   4  17   6       14.18       18.75     14.90 o 
  -5  18   6       93.88       74.16     25.95 o 
  -4  18   6      185.57      166.33     25.48 o 
  -3  18   6       95.59      101.88     24.17 o 
  -2  18   6      204.78      187.36     24.15 o 
  -1  18   6      634.99      650.93     19.47 o 
   0  18   6      213.53      252.52     24.39 o 
   1  18   6      219.90      238.03     25.53 o 
   2  18   6      197.16      288.04     28.10 o 
   3  18   6       16.20       21.69     21.60 o 
   4  18   6      132.67      135.58     26.95 o 
  -4  19   6        7.07        4.26     24.66 o 
  -3  19   6        0.41      -10.99     22.88 o 
  -2  19   6        6.98       -0.63     21.53 o 
  -1  19   6       12.56        6.30     20.88 o 
   0  19   6        4.92        1.02     20.71 o 
   1  19   6       18.16        2.06     21.56 o 
   2  19   6        6.09        6.48     22.49 o 
   3  19   6      144.76      126.03     24.87 o 
  -4  20   6       31.93       42.18     24.59 o 
  -3  20   6      191.91      201.88     27.60 o 
  -2  20   6      478.76      459.12     31.54 o 
  -1  20   6      451.77      485.68     30.64 o 
   0  20   6       85.87       74.63     22.84 o 
   1  20   6       70.99       64.15     22.62 o 
   2  20   6      127.74      151.86     25.43 o 
   3  20   6        8.85       52.30     25.34 o 
  -3  21   6        7.10        6.06     24.11 o 
  -2  21   6        5.84       -5.35     23.93 o 
  -1  21   6       42.32       39.65     23.22 o 
   0  21   6       16.38       10.07     15.69 o 
   1  21   6       98.80       98.22     25.35 o 
   2  21   6       22.40       33.80     25.30 o 
  -2  22   6      370.39      375.74     31.29 o 
  -1  22   6      317.18      322.59     29.69 o 
   0  22   6      179.42      183.61     18.90 o 
   1  22   6       45.15       39.75     23.84 o 
  -1  23   6        2.76       -0.78     24.10 o 
   0  23   6       12.69       12.88     17.24 o 
  -7   1   7      232.60      213.78     19.05 o 
  -6   1   7      738.51      719.18     24.13 o 
  -5   1   7      367.38      352.87     18.57 o 
  -4   1   7      384.86      426.22     18.10 o 
  -3   1   7      162.88      205.08      7.21 o 
  -2   1   7      309.67      263.10      8.64 o 
  -1   1   7      340.94      340.18     10.69 o 
   0   1   7     3817.14     3952.27     35.51 o 
   1   1   7      774.97      766.83     16.87 o 
   2   1   7       16.26        4.14     10.81 o 
   3   1   7      249.62      201.64     14.00 o 
   4   1   7      244.86      209.88     15.13 o 
   5   1   7      116.17      111.00     16.55 o 
   6   1   7       78.83       78.11     17.80 o 
  -7   2   7        0.03        0.82     16.17 o 
  -6   2   7        2.27        4.31     16.03 o 
  -5   2   7        3.47        6.59     14.20 o 
  -4   2   7        0.93        7.65     13.30 o 
  -3   2   7      816.52      825.48     11.51 o 
  -2   2   7      250.51      252.64      7.11 o 
  -1   2   7      446.73      420.18     10.26 o 
   0   2   7      128.49      105.38      8.59 o 
   1   2   7      325.49      271.37     12.29 o 
   2   2   7      104.94       89.52     11.70 o 
   3   2   7      108.98      112.14     12.62 o 
   4   2   7       13.26        2.75     12.90 o 
   5   2   7       54.57       45.26     15.12 o 
   6   2   7       17.62      -13.09     17.08 o 
  -7   3   7      206.46      229.71     19.47 o 
  -6   3   7      315.34      291.80     19.24 o 
  -5   3   7      922.63      937.87     24.53 o 
  -4   3   7      333.53      352.88      9.79 o 
  -3   3   7       77.60       60.55      9.35 o 
  -2   3   7      575.32      582.75      9.56 o 
  -1   3   7     1684.00     1676.05     17.39 o 
   0   3   7      230.67      248.44      9.38 o 
   1   3   7      293.01      297.22     14.40 o 
   2   3   7      551.80      537.56     34.97 o 
   3   3   7      259.34      247.19     14.09 o 
   4   3   7      163.38      159.15     16.29 o 
   5   3   7      162.68      181.77     19.48 o 
   6   3   7       77.98       74.57     17.53 o 
  -7   4   7        1.95        2.31     16.14 o 
  -6   4   7       36.87       46.41     15.40 o 
  -5   4   7        0.94       -0.01     14.70 o 
  -4   4   7        6.43        0.91      7.24 o 
  -3   4   7      157.84      139.13     10.31 o 
  -2   4   7       86.71       82.37      5.35 o 
  -1   4   7      169.37      151.58      7.27 o 
   0   4   7       65.05       94.98      8.83 o 
   1   4   7        0.95       -4.40      9.21 o 
   2   4   7       92.43       80.89     10.52 o 
   3   4   7       27.43       25.41     11.04 o 
   4   4   7        0.13       -4.87     13.24 o 
   5   4   7       47.72       26.86     14.74 o 
   6   4   7        3.72        9.16     17.50 o 
  -7   5   7       78.97       87.22     18.02 o 
  -6   5   7      113.09      116.01     16.83 o 
  -5   5   7      119.70      133.26     10.76 o 
  -4   5   7      215.57      246.50      9.70 o 
  -3   5   7      678.99      688.46     15.10 o 
  -2   5   7     1507.60     1460.09     18.61 o 
  -1   5   7     1038.57     1006.03     12.04 o 
   0   5   7      341.77      364.15     12.38 o 
   1   5   7      187.77      197.56      8.73 o 
   2   5   7      143.52      176.85     11.43 o 
   3   5   7      161.20      172.09     14.09 o 
   4   5   7      133.08      161.47     24.63 o 
   5   5   7       99.26      121.80     15.76 o 
   6   5   7       90.93       86.25     20.61 o 
  -7   6   7        1.70       -9.55     17.10 o 
  -6   6   7        7.29        7.86     16.11 o 
  -5   6   7       79.95       81.54      9.23 o 
  -4   6   7       19.60       14.71      7.83 o 
  -3   6   7       33.66       27.28      9.80 o 
  -2   6   7        2.69        4.11      8.91 o 
  -1   6   7        3.24        4.46      6.37 o 
   0   6   7        0.03       -2.92      6.24 o 
   1   6   7       15.90       11.84      6.76 o 
   2   6   7        0.01       -1.05      9.69 o 
   3   6   7       15.14       -0.35     11.85 o 
   4   6   7        3.24        6.15     12.92 o 
   5   6   7        7.35       18.70     14.61 o 
   6   6   7        4.12       19.87     16.49 o 
  -7   7   7       43.27       52.92     17.67 o 
  -6   7   7      148.62      168.27     17.70 o 
  -5   7   7       87.97      106.64      9.74 o 
  -4   7   7      143.89      170.94     11.83 o 
  -3   7   7     1217.97     1201.42     18.98 o 
  -2   7   7     1406.39     1338.83     18.63 o 
  -1   7   7      642.74      646.60     14.37 o 
   0   7   7      330.97      330.64      8.73 o 
   1   7   7      250.96      251.58      8.69 o 
   2   7   7      201.95      210.53     25.21 o 
   3   7   7       67.69       88.64     12.62 o 
   4   7   7      114.03      157.59     15.08 o 
   5   7   7       51.12       78.41     15.53 o 
   6   7   7        6.83       20.90     16.01 o 
  -7   8   7        1.42        1.34     17.25 o 
  -6   8   7       37.48       30.10     12.88 o 
  -5   8   7       65.56       56.93      9.49 o 
  -4   8   7       83.73       55.64     10.90 o 
  -3   8   7        0.13       -4.59      9.68 o 
  -2   8   7      136.59      106.63     11.88 o 
  -1   8   7        3.75        2.29      9.39 o 
   0   8   7        2.95        2.94      8.54 o 
   1   8   7       93.23       79.21      7.19 o 
   2   8   7       24.30       23.62     11.70 o 
   3   8   7       60.50       54.78     12.33 o 
   4   8   7        8.75        9.30      9.99 o 
   5   8   7        1.41       12.80     14.21 o 
  -6   9   7      175.85      170.75     11.84 o 
  -5   9   7      460.35      471.62     13.51 o 
  -4   9   7      134.77      160.28     12.53 o 
  -3   9   7       85.19       97.02     11.13 o 
  -2   9   7      857.81      819.17     20.83 o 
  -1   9   7      851.88      851.83     19.30 o 
   0   9   7      306.46      309.82     18.88 o 
   1   9   7      235.86      218.77     17.11 o 
   2   9   7       99.10      110.02     19.85 o 
   3   9   7      108.87      138.34     19.00 o 
   4   9   7      295.89      336.63     17.18 o 
   5   9   7       99.59      117.08     16.46 o 
  -6  10   7       35.10       34.99     10.84 o 
  -5  10   7        4.15        2.46      9.86 o 
  -4  10   7       14.17        7.79     11.00 o 
  -3  10   7      247.89      214.31     12.23 o 
  -2  10   7       10.53       11.61     10.57 o 
  -1  10   7      386.92      332.88     14.01 o 
   0  10   7       37.45       25.40      9.27 o 
   1  10   7       13.38       17.95     17.55 o 
   2  10   7       11.48       20.76     10.00 o 
   3  10   7        5.84       11.22     12.63 o 
   4  10   7       11.53       17.21     13.53 o 
   5  10   7        8.25        8.28     15.09 o 
  -6  11   7      318.02      310.76     13.64 o 
  -5  11   7      438.21      437.33     13.82 o 
  -4  11   7      187.25      199.10     13.59 o 
  -3  11   7      150.98      190.78     23.02 o 
  -2  11   7      226.00      267.24     16.14 o 
  -1  11   7       60.09       78.86     11.15 o 
   0  11   7      199.03      220.43     11.56 o 
   1  11   7      403.22      392.40     25.39 o 
   2  11   7      279.07      253.90     23.82 o 
   3  11   7      427.23      392.61     16.71 o 
   4  11   7      200.53      219.61     16.12 o 
   5  11   7       78.14       90.06     19.44 o 
  -6  12   7        0.07        0.13     11.06 o 
  -5  12   7      107.63      113.55     11.25 o 
  -4  12   7       14.14       11.91     14.41 o 
  -3  12   7       35.47       31.68     12.78 o 
  -2  12   7        2.00       -3.08     11.67 o 
  -1  12   7      230.05      208.48     13.17 o 
   0  12   7        0.26        0.55      9.20 o 
   1  12   7       68.13       69.17     21.10 o 
   2  12   7        3.88       -0.80     20.09 o 
   3  12   7       43.45       55.14     21.75 o 
   4  12   7        8.44        4.13     13.29 o 
   5  12   7        6.83        3.35     15.40 o 
  -6  13   7       71.09       55.34     11.82 o 
  -5  13   7      278.29      312.52     16.85 o 
  -4  13   7      404.92      414.67     25.20 o 
  -3  13   7      176.83      198.07     15.92 o 
  -2  13   7       66.71       85.58     13.41 o 
  -1  13   7      170.62      199.02     21.45 o 
   0  13   7      127.69      139.14     18.19 o 
   1  13   7       91.59       87.04     22.12 o 
   2  13   7      296.41      282.03     26.33 o 
   3  13   7      442.32      469.13     30.05 o 
   4  13   7      339.25      303.44     29.46 o 
  -5  14   7        3.48       -1.07     12.08 o 
  -4  14   7       84.90       66.59     15.80 o 
  -3  14   7        0.89       -1.85     13.59 o 
  -2  14   7       76.09       65.61     13.44 o 
  -1  14   7        0.49        1.02     11.25 o 
   0  14   7       83.51       82.91     19.01 o 
   1  14   7       22.64        0.79     21.52 o 
   2  14   7        1.02        6.73     21.67 o 
   3  14   7        0.30        5.15     20.36 o 
   4  14   7       25.22       15.90     24.49 o 
  -5  15   7        1.48       -0.99     16.60 o 
  -4  15   7       52.29       40.53     15.60 o 
  -3  15   7      442.47      488.12     20.33 o 
  -2  15   7      400.04      427.69     24.48 o 
  -1  15   7      479.82      461.24     16.92 o 
   0  15   7      234.50      231.42     23.12 o 
   1  15   7       21.71       39.54     21.90 o 
   2  15   7       37.64       43.55     22.80 o 
   3  15   7       71.66       88.98     23.85 o 
   4  15   7      283.19      249.57     29.13 o 
  -5  16   7       14.66       10.19     16.39 o 
  -4  16   7       17.57       12.76     15.38 o 
  -3  16   7      124.54      136.52     16.37 o 
  -2  16   7        0.03       -3.95     13.67 o 
  -1  16   7      122.56      125.24     22.75 o 
   0  16   7       27.24       23.89     19.20 o 
   1  16   7       63.56       44.24     21.53 o 
   2  16   7        0.58        6.90     22.45 o 
   3  16   7        3.31       10.53     23.62 o 
   4  16   7        3.68      -18.40     25.53 o 
  -4  17   7      183.07      169.63     18.65 o 
  -3  17   7      245.02      262.19     17.94 o 
  -2  17   7      171.85      158.94     15.90 o 
  -1  17   7      211.05      235.02     24.53 o 
   0  17   7      208.95      200.29     23.50 o 
   1  17   7       63.04       86.37     22.68 o 
   2  17   7       87.73       99.42     25.19 o 
   3  17   7      117.67      122.23     26.27 o 
  -4  18   7        3.70       10.00     16.13 o 
  -3  18   7       20.63       21.85     16.10 o 
  -2  18   7       16.32       22.74     14.33 o 
  -1  18   7        0.04        5.50     20.41 o 
   0  18   7        0.56       -0.30     15.36 o 
   1  18   7        7.45        7.58     23.20 o 
   2  18   7        7.24        8.22     24.63 o 
   3  18   7       14.63       20.09     25.03 o 
  -3  19   7        6.88        4.80     15.45 o 
  -2  19   7      199.41      224.66     26.33 o 
  -1  19   7      361.30      372.96     28.46 o 
   0  19   7       95.45       88.07     16.63 o 
   1  19   7      111.45      130.52     25.86 o 
   2  19   7       92.53      146.85     27.19 o 
  -2  20   7        0.63       -0.73     22.35 o 
  -1  20   7        3.00       -4.28     23.02 o 
   0  20   7        8.18       15.75     16.84 o 
   1  20   7       18.35       -2.73     24.04 o 
  -1  21   7      241.87      240.97     30.08 o 
   0  21   7      441.74      454.50     24.21 o 
  -6   0   8      305.62      328.09     29.76 o 
  -5   0   8      467.03      470.29     29.67 o 
  -4   0   8      653.80      608.30     30.14 o 
  -3   0   8       96.34      102.40     19.67 o 
  -2   0   8       18.28       39.94     17.93 o 
  -1   0   8        8.07        3.46     16.90 o 
   0   0   8       16.70       15.83     14.22 o 
   1   0   8     1684.06     1794.77     34.54 o 
   2   0   8     1342.07     1367.60     33.24 o 
   3   0   8       86.21       60.49     19.09 o 
   4   0   8       10.13        3.39     19.13 o 
   5   0   8       41.64       17.26     23.11 o 
  -6   1   8        0.25       18.24     16.76 o 
  -5   1   8       27.78       34.57     15.26 o 
  -4   1   8        2.51        4.86      9.93 o 
  -3   1   8       14.07       21.57      8.58 o 
  -2   1   8       23.05       34.09     12.57 o 
  -1   1   8      863.38      887.54     26.14 o 
   0   1   8       60.63       71.13      8.91 o 
   1   1   8      922.40      925.92     18.79 o 
   2   1   8       30.49       22.04     11.84 o 
   3   1   8       29.56       34.01     12.89 o 
   4   1   8        9.23       16.12     13.27 o 
   5   1   8        4.56      -16.00     16.00 o 
  -6   2   8      138.03      156.49     18.63 o 
  -5   2   8      663.82      634.88     23.87 o 
  -4   2   8      515.73      485.60     18.76 o 
  -3   2   8      176.59      193.42     10.63 o 
  -2   2   8       98.77      129.40      8.82 o 
  -1   2   8       21.69       33.39      8.86 o 
   0   2   8      165.46      186.45     16.55 o 
   1   2   8      776.04      823.63     19.06 o 
   2   2   8      585.53      601.25     20.21 o 
   3   2   8       99.49       74.69     14.36 o 
   4   2   8       28.92       18.33     13.62 o 
   5   2   8      111.68       97.12     20.36 o 
  -6   3   8        6.16        8.66     16.01 o 
  -5   3   8        5.06       11.88     11.40 o 
  -4   3   8        7.78        3.79     10.41 o 
  -3   3   8        5.87        3.07      9.00 o 
  -2   3   8        1.71        1.02      8.08 o 
  -1   3   8      305.42      297.91      8.59 o 
   0   3   8       23.01       13.36      8.08 o 
   1   3   8      581.87      531.24     18.64 o 
   2   3   8        0.01       -1.83     10.55 o 
   3   3   8        0.29        4.38     11.93 o 
   4   3   8       14.79        5.28     14.16 o 
   5   3   8       20.48       17.89     15.99 o 
  -6   4   8       48.93       60.36     17.19 o 
  -5   4   8      357.11      371.87     15.40 o 
  -4   4   8      287.96      305.46     13.61 o 
  -3   4   8      276.36      282.44     12.17 o 
  -2   4   8      260.69      283.65     11.20 o 
  -1   4   8      409.22      413.50     10.32 o 
   0   4   8      806.34      829.54     14.42 o 
   1   4   8      258.78      283.18     13.00 o 
   2   4   8       50.95       58.70     11.17 o 
   3   4   8       51.55       59.17     12.65 o 
   4   4   8       70.66       82.87     15.04 o 
   5   4   8      107.63      106.78     16.69 o 
  -6   5   8       15.89       11.47     12.92 o 
  -5   5   8       30.19       25.00     11.67 o 
  -4   5   8        0.00       -2.83     10.69 o 
  -3   5   8       10.09       17.37      9.86 o 
  -2   5   8       42.18       34.83      9.23 o 
  -1   5   8        5.86        6.63      6.91 o 
   0   5   8      130.41      123.84      8.94 o 
   1   5   8        2.23        2.14      9.51 o 
   2   5   8        7.39       18.75     10.56 o 
   3   5   8        0.88      -12.46     12.46 o 
   4   5   8        0.00       -6.83     13.61 o 
   5   5   8        4.56        9.52     15.52 o 
  -6   6   8       93.10       91.55     14.18 o 
  -5   6   8       57.43       71.04     12.34 o 
  -4   6   8      165.63      185.00     12.78 o 
  -3   6   8      259.42      295.57     12.84 o 
  -2   6   8      530.80      548.53     19.57 o 
  -1   6   8     1025.20      956.71     18.31 o 
   0   6   8      461.10      427.50     15.64 o 
   1   6   8      172.63      205.80     21.30 o 
   2   6   8      128.71      143.09     20.64 o 
   3   6   8       48.77       46.23     20.96 o 
   4   6   8       72.47      132.94     23.82 o 
   5   6   8       35.76       44.88     24.08 o 
  -6   7   8        4.57        2.20     13.51 o 
  -5   7   8       37.18       33.89     12.29 o 
  -4   7   8       33.46       23.13     11.24 o 
  -3   7   8       56.02       50.87     10.75 o 
  -2   7   8        0.52        3.24     10.77 o 
  -1   7   8       77.82       76.96     10.76 o 
   0   7   8       24.20       21.05     10.92 o 
   1   7   8        0.08        0.99     17.72 o 
   2   7   8        0.47       -5.37     18.92 o 
   3   7   8        0.45      -16.65     20.92 o 
   4   7   8       12.31       16.88     22.23 o 
   5   7   8        3.05        8.99     24.41 o 
  -6   8   8       78.27       86.79     14.70 o 
  -5   8   8      112.00      125.45     13.94 o 
  -4   8   8      424.89      451.42     16.03 o 
  -3   8   8      338.38      366.56     14.20 o 
  -2   8   8       58.83       71.78     11.81 o 
  -1   8   8      497.40      475.92     15.31 o 
   0   8   8      957.77      914.59     19.77 o 
   1   8   8      276.79      272.17     23.77 o 
   2   8   8       18.35       15.41     19.99 o 
   3   8   8       41.70       46.52     22.44 o 
   4   8   8      130.30      187.56     26.13 o 
  -6   9   8       28.43       30.35     13.87 o 
  -5   9   8        8.77        3.97     12.85 o 
  -4   9   8       46.80       48.53     12.19 o 
  -3   9   8       48.47       37.91     11.01 o 
  -2   9   8        7.59        0.80     11.25 o 
  -1   9   8        4.99        5.79     10.21 o 
   0   9   8      137.90      120.15     12.66 o 
   1   9   8      129.52      110.29     21.49 o 
   2   9   8        1.63       -5.63     19.24 o 
   3   9   8        9.45       11.58     22.25 o 
   4   9   8        5.99        0.68     22.20 o 
  -5  10   8      263.02      261.31     15.59 o 
  -4  10   8      250.34      241.23     14.18 o 
  -3  10   8      359.43      398.88     17.69 o 
  -2  10   8       40.65       49.14     12.00 o 
  -1  10   8       68.33       86.03     11.70 o 
   0  10   8      756.82      726.85     31.49 o 
   1  10   8      212.51      212.00     23.96 o 
   2  10   8       12.45       17.61     20.27 o 
   3  10   8      141.98      134.49     23.59 o 
   4  10   8       98.35      112.42     24.62 o 
  -5  11   8        1.20        4.07     12.88 o 
  -4  11   8       38.01       46.06     15.64 o 
  -3  11   8       66.62       64.06     14.12 o 
  -2  11   8        2.94        0.24     11.94 o 
  -1  11   8        0.13        6.20     11.03 o 
   0  11   8      131.67       98.16     21.15 o 
   1  11   8       83.06       78.25     20.85 o 
   2  11   8       45.44       67.53     21.63 o 
   3  11   8        7.66       32.53     22.29 o 
   4  11   8        6.67       -7.78     25.11 o 
  -5  12   8      168.36      146.82     15.19 o 
  -4  12   8      253.25      282.44     25.64 o 
  -3  12   8      221.21      243.50     16.88 o 
  -2  12   8      320.49      310.58     15.85 o 
  -1  12   8      103.49      118.97     12.86 o 
   0  12   8        9.11       15.19     19.10 o 
   1  12   8       38.21       37.07     21.00 o 
   2  12   8      216.60      225.16     26.17 o 
   3  12   8      223.42      230.89     26.13 o 
   4  12   8       91.38       72.85     25.46 o 
  -5  13   8       18.63       15.56     16.38 o 
  -4  13   8        4.69        2.12     15.61 o 
  -3  13   8       21.66       15.43     13.44 o 
  -2  13   8        0.99       -3.01     13.26 o 
  -1  13   8        0.77        8.32     11.46 o 
   0  13   8        2.22       -2.54     13.01 o 
   1  13   8        0.74        1.85     21.05 o 
   2  13   8       17.71       14.71     21.13 o 
   3  13   8        3.61       25.82     23.05 o 
  -4  14   8      102.50      108.00     16.69 o 
  -3  14   8       51.23       55.00     14.73 o 
  -2  14   8      169.19      178.16     15.45 o 
  -1  14   8      208.70      238.96     22.25 o 
   0  14   8       85.23       94.82     15.11 o 
   1  14   8      208.59      221.63     25.93 o 
   2  14   8      116.55      111.35     23.69 o 
   3  14   8       41.14       39.72     22.77 o 
  -4  15   8        1.19       -3.65     15.98 o 
  -3  15   8        5.37        4.15     15.24 o 
  -2  15   8        6.55        1.64     13.71 o 
  -1  15   8        5.86       10.05     19.98 o 
   0  15   8       14.23       -1.57     22.42 o 
   1  15   8       39.60       34.11     22.84 o 
   2  15   8       11.95        3.49     21.86 o 
   3  15   8        7.85        6.26     22.67 o 
  -3  16   8      174.35      176.10     18.05 o 
  -2  16   8      147.58      128.51     24.47 o 
  -1  16   8      181.38      207.27     23.50 o 
   0  16   8      215.30      210.85     25.91 o 
   1  16   8      164.77      160.89     25.13 o 
   2  16   8       31.55       42.39     23.39 o 
  -3  17   8       14.27       10.38     15.99 o 
  -2  17   8       42.30       39.46     23.39 o 
  -1  17   8        0.10        0.46     22.00 o 
   0  17   8        0.50       -0.59     23.21 o 
   1  17   8       26.26       28.93     22.95 o 
  -2  18   8      110.87      116.79     25.90 o 
  -1  18   8      148.80      135.58     25.37 o 
   0  18   8      142.35      148.32     27.20 o 
   1  18   8       45.06       42.69     25.89 o 
  -5   1   9      160.49      178.74     18.46 o 
  -4   1   9      414.68      449.40     21.32 o 
  -3   1   9      715.91      714.94     22.77 o 
  -2   1   9       88.26       98.57     15.06 o 
  -1   1   9       50.00       35.30      7.92 o 
   0   1   9      131.10      162.41     14.02 o 
   1   1   9       77.91       90.96     12.17 o 
   2   1   9       75.01       84.94     12.98 o 
   3   1   9      774.17      782.42     29.78 o 
   4   1   9      242.46      224.56     17.57 o 
  -5   2   9        0.15        7.14     16.67 o 
  -4   2   9       37.38       40.61     15.94 o 
  -3   2   9       94.73       87.94     15.71 o 
  -2   2   9       59.13       61.45     14.32 o 
  -1   2   9       38.62       30.61      8.08 o 
   0   2   9       89.30       96.02     11.48 o 
   1   2   9       89.51      105.46     12.08 o 
   2   2   9      115.66       71.46     13.12 o 
   3   2   9      234.62      251.42     27.64 o 
   4   2   9       18.82       17.42     15.38 o 
  -5   3   9       69.33       67.54     17.32 o 
  -4   3   9      198.72      198.50     17.79 o 
  -3   3   9      242.61      254.15     17.75 o 
  -2   3   9      245.24      249.10     16.72 o 
  -1   3   9      288.15      312.36     23.05 o 
   0   3   9       34.34       40.73     11.79 o 
   1   3   9      175.48      195.20     19.31 o 
   2   3   9      538.69      586.70     18.61 o 
   3   3   9       52.92       71.77     14.12 o 
   4   3   9        1.63       24.96     21.76 o 
  -5   4   9       16.03        8.79     16.66 o 
  -4   4   9        0.12       -3.77     15.28 o 
  -3   4   9        2.56       -4.56     14.51 o 
  -2   4   9       28.89       20.68     14.14 o 
  -1   4   9        5.05        9.74     17.72 o 
   0   4   9        4.12       -4.00     11.34 o 
   1   4   9        6.61       -3.93     17.76 o 
   2   4   9       50.07       38.22     19.97 o 
   3   4   9       67.39       59.10     22.28 o 
   4   4   9        9.70        9.71     22.18 o 
  -5   5   9       57.39       70.57     17.80 o 
  -4   5   9       79.24       78.48     16.31 o 
  -3   5   9      228.72      248.07     18.08 o 
  -2   5   9      279.98      289.17     17.50 o 
  -1   5   9      301.60      296.27     22.25 o 
   0   5   9      253.79      254.10     15.29 o 
   1   5   9      346.52      352.97     25.02 o 
   2   5   9      178.61      194.92     22.77 o 
   3   5   9       15.02       25.71     21.63 o 
   4   5   9       17.63       28.96     22.75 o 
  -5   6   9       58.21       49.51     17.42 o 
  -4   6   9        4.64        2.28     15.35 o 
  -3   6   9        3.90       -1.96     14.65 o 
  -2   6   9        1.22        1.46     19.03 o 
  -1   6   9       14.42        7.62     16.29 o 
   0   6   9       12.71       11.71     11.99 o 
   1   6   9        8.53       21.21     19.78 o 
   2   6   9        9.22       10.74     19.41 o 
   3   6   9       12.60       -3.05     21.55 o 
   4   6   9        0.18       -4.39     22.90 o 
  -5   7   9       32.10       39.68     17.63 o 
  -4   7   9      191.33      189.73     18.39 o 
  -3   7   9      224.37      217.42     17.55 o 
  -2   7   9      333.76      367.15     24.75 o 
  -1   7   9      226.94      243.82     20.35 o 
   0   7   9      173.32      147.02     22.05 o 
   1   7   9      327.39      336.82     25.81 o 
   2   7   9      116.47      117.61     22.35 o 
   3   7   9       18.68        7.54     22.43 o 
  -5   8   9        0.63       -7.75     17.06 o 
  -4   8   9       60.13       66.57     16.64 o 
  -3   8   9       50.51       46.49     21.51 o 
  -2   8   9        3.53      -13.72     17.48 o 
  -1   8   9       30.10       28.73     17.50 o 
   0   8   9        2.38        7.06     19.52 o 
   1   8   9      146.18      125.15     22.12 o 
   2   8   9       24.84       27.65     21.49 o 
   3   8   9        0.20       -6.45     22.70 o 
  -5   9   9       56.54       60.07     18.12 o 
  -4   9   9      427.95      438.93     21.73 o 
  -3   9   9      313.15      360.24     26.26 o 
  -2   9   9      119.98      111.59     21.19 o 
  -1   9   9       69.64       75.71     17.35 o 
   0   9   9       57.55       44.96     19.94 o 
   1   9   9      372.92      352.50     27.23 o 
   2   9   9      339.45      369.53     27.41 o 
   3   9   9        5.75        9.82     22.69 o 
  -4  10   9       15.87       29.92     22.26 o 
  -3  10   9       26.56       13.44     20.90 o 
  -2  10   9       68.48       24.49     17.82 o 
   0  10   9       35.51        4.29     21.10 o 
   1  10   9       12.09        8.45     20.61 o 
   2  10   9       42.40       32.19     21.45 o 
   3  10   9       43.96       33.74     24.81 o 
  -4  11   9       91.08       76.91     16.34 o 
  -3  11   9      163.78      160.39     15.95 o 
  -2  11   9      165.14      177.59     22.69 o 
   0  11   9      109.01      102.60     23.05 o 
   1  11   9       30.43       18.07     22.08 o 
   2  11   9      125.38      186.58     25.42 o 
  -4  12   9        6.59        4.55     15.35 o 
  -3  12   9        0.17        2.63     13.99 o 
  -2  12   9       48.18       32.40     13.19 o 
   0  12   9       27.04       31.73     21.59 o 
   1  12   9        1.39       -7.00     21.78 o 
   2  12   9        8.34        1.36     22.40 o 
  -3  13   9       58.90       54.72     15.22 o 
  -2  13   9      182.67      192.88     23.49 o 
   0  13   9       90.13      112.07     23.81 o 
   1  13   9       22.77       22.95     22.35 o 
   2  13   9       45.38       46.71     23.00 o 
  -3  14   9        6.64       -0.52     15.24 o 
  -2  14   9        6.81        3.01     20.18 o 
  -1  14   9        0.09       -5.41     19.67 o 
   0  14   9        1.48        5.51     22.97 o 
   1  14   9        0.61       -0.57     22.28 o 
  -2  15   9      108.06      106.60     22.59 o 
  -1  15   9       41.38       47.54     21.72 o 
   0  15   9       82.27       93.18     25.90 o 
  -4   0  10       52.13       65.26     25.27 o 
  -3   0  10      769.72      797.56     35.55 o 
  -2   0  10      246.92      225.04     26.23 o 
  -1   0  10       45.38       62.43     21.59 o 
   1   0  10        3.49       -1.13     16.54 o 
   2   0  10       92.30       81.56     20.31 o 
  -4   1  10       35.55       29.93     17.20 o 
  -3   1  10        0.13        1.28     16.09 o 
  -2   1  10       43.78       36.04     15.21 o 
  -1   1  10       23.42       17.70     12.40 o 
   0   1  10        6.38       -2.81     15.17 o 
   1   1  10        0.05        6.03     15.75 o 
   2   1  10        6.84       -9.42     19.03 o 
  -4   2  10       90.52      105.52     18.14 o 
  -3   2  10       97.97       86.31     17.32 o 
  -2   2  10      192.31      224.22     30.03 o 
  -1   2  10      199.40      221.24     29.67 o 
   0   2  10       24.23       23.62     17.14 o 
   1   2  10        6.08       13.33     17.50 o 
   2   2  10      128.93      118.12     22.23 o 
  -4   3  10       21.02       26.16     17.31 o 
  -3   3  10        8.82       12.24     15.92 o 
  -2   3  10        3.95       -2.23     15.18 o 
  -1   3  10        0.60       -0.52     12.32 o 
   0   3  10        2.30       -2.63     16.20 o 
   1   3  10        1.17        7.35     17.06 o 
   2   3  10        0.08       -5.76     21.63 o 
  -4   4  10      131.94      158.23     23.30 o 
  -3   4  10        5.81       10.38     15.73 o 
  -2   4  10      175.43      183.75     17.33 o 
  -1   4  10      245.83      260.30     16.44 o 
   0   4  10       63.50       59.49     18.29 o 
   1   4  10      124.67      105.55     20.05 o 
   2   4  10      117.19      107.39     23.59 o 
  -4   5  10       12.21       19.04     17.19 o 
  -3   5  10        9.57       10.42     16.10 o 
  -2   5  10        1.87       13.16     21.42 o 
  -1   5  10        0.41      -11.35     13.23 o 
   0   5  10        0.99      -10.64     18.64 o 
   1   5  10       10.89       11.30     19.64 o 
   2   5  10        0.31      -22.23     22.23 o 
  -3   6  10       60.59       55.61     22.64 o 
  -2   6  10      232.63      251.15     24.55 o 
  -1   6  10      272.56      267.33     17.13 o 
   0   6  10      175.04      190.50     23.44 o 
   1   6  10      120.64      117.07     22.42 o 
   2   6  10       43.98       16.81     22.14 o 
  -3   7  10       17.16       17.72     22.20 o 
  -2   7  10       42.97       40.99     21.83 o 
  -1   7  10       37.07       31.67     20.41 o 
   0   7  10        0.00        4.39     20.47 o 
   1   7  10        0.01        5.67     21.18 o 
   2   7  10       30.09       30.08     22.51 o 
  -3   8  10      201.91      197.42     26.02 o 
  -2   8  10      386.58      397.64     26.68 o 
  -1   8  10      117.49      109.81     23.34 o 
   0   8  10       82.20       80.49     22.83 o 
   1   8  10       79.97      106.95     23.72 o 
  -3   9  10       36.32       49.27     22.39 o 
  -2   9  10       44.91       43.55     22.15 o 
  -1   9  10       14.83        0.21     21.18 o 
   0   9  10        0.57        1.01     21.51 o 
   1   9  10        0.99        4.64     22.11 o 
  -1  10  10       40.23       34.30     21.81 o 
   0  10  10       54.94       65.23     23.35 o 
  -1  11  10        1.75       -2.39     22.73 o 
                                                 
